# Supplementary material for: A Detailed Catalogue of Multi-Omics Methodologies for Identification of Putative Biomarkers and Causal Molecular Networks in Translational Cancer Research
Source: Int J Mol Sci. 2021 Mar 10;22(6):2822. doi: 10.3390/ijms22062822 (PMC8000236; doi:10.3390/ijms22062822)
Supplement: Supplementary file 1 [file ijms-22-02822-s001.zip]

Archive with 2 entries (2 files):
- Supplementary_revised/Supplement_revised.docx
- Supplementary_revised/SupplementaryFile.xlsx
