# Supplementary material for: A Detailed Catalogue of Multi-Omics Methodologies for Identification of Putative Biomarkers and Causal Molecular Networks in Translational Cancer Research
Source: Int J Mol Sci. 2021 Mar 10;22(6):2822. doi: 10.3390/ijms22062822 (PMC8000236; doi:10.3390/ijms22062822)
Supplement: Supplementary file 1 [file ijms-22-02822-s001.zip › Supplementary_revised/SupplementaryFile.xlsx]

## Sheet: Literature_classification_with_
PID	PubDate	Title	Classification
			Unsupervised	Supervised	Cancer	Review	Tool
33144501	2020 Nov 3	Systematic integrated analysis of genetic and epigenetic variation in diabetic kidney disease.	-	-	-	-	-
33138770	2020 Nov 2	Integrative genomic analysis of the bioprospection of regulators and accessory enzymes associated with cellulose degradation in a filamentous fungus (Trichoderma harzianum).	unsupervised	-	-	-	-
33137869	2020 Oct 29	Extraction and Integration of Genetic Networks from Short-Profile Omic Data Sets.	-	-	-	-	-
33135718	2020 Nov 2	Integrative transcriptomics and metabolomics explore the mechanism of kaempferol on improving nonalcoholic steatohepatitis.	-	-	-	-	-
33104790	2020 Oct 26	PhycoCosm, a comparative algal genomics resource.	-	-	-	-	-
33096239	2020 Oct 20	Discover novel disease-associated genes based on regulatory networks of long-range chromatin interactions.	-	-	-	-	tool
33086677	2020 Oct 19	Systems Biology and Experimental Model Systems of Cancer.	-	-	cancer	review	tool
33086649	2020 Oct 19	Predicting Deep Learning Based Multi-Omics Parallel Integration Survival Subtypes in Lung Cancer Using Reverse Phase Protein Array Data.	unsupervised	-	cancer	-	tool
33079369	2020	Systems Biology and Biomarkers in Necrotizing Soft Tissue Infections.	-	-	-	review	tool
33066636	2020 Oct 14	Statistical and Machine-Learning Analyses in Nutritional Genomics Studies.	-	-	-	review	tool
33064305	2020 Oct 16	GABC: A comprehensive resource and Genome Atlas for Breast Cancer.	-	-	cancer	-	-
33060801	2020 Oct 15	Network integration and modelling of dynamic drug responses at multi-omics levels.	-	-	-	-	-
33044241	2020 Dec	Clinical application of non-coding RNAs in sepsis.	-	-	-	review	tool
33037862	2020 Oct 10	Multi-omics analysis suggests enhanced epileptogenesis in the Cornu Ammonis 3 of the pilocarpine model of mesial temporal lobe epilepsy.	-	-	-	-	-
33024032	2020 Oct 6	Fun(gi)omics: Advanced and Diverse Technologies to Explore Emerging Fungal Pathogens and Define Mechanisms of Antifungal Resistance.	-	-	-	review	-
33019560	2020 Oct 1	Use of Integrative Interactomics for Improvement of Farm Animal Health and Welfare: An Example with Fescue Toxicosis.	-	-	-	review	-
33019181	2020 Jul	A Network-Based Embedding Method for Drug-Target Interaction Prediction.	-	-	cancer	-	tool
33005629	2020	Systems Biology of Gastric Cancer: Perspectives on the Omics-Based Diagnosis and Treatment.	-	-	cancer	review	tool
32991258	2020 Nov	Insights Into the Mechanism of Anticancer Drug Imatinib Revealed Through Multi-Omic Analyses in Yeast.	-	-	cancer	-	-
32987857	2020 Sep 24	Integrative Multi-Omics Analysis in Calcific Aortic Valve Disease Reveals a Link to the Formation of Amyloid-Like Deposits.	unsupervised	-	-	-	-
32983034	2020	Changes in Vibrio natriegens Growth Under Simulated Microgravity.	-	-	-	-	-
32981293	2020 Sep	Systems Biology: A Multi-Omics Integration Approach to Metabolism and the Microbiome.	-	-	-	review	-
32978382	2020 Sep 25	Molecular correlates of cisplatin-based chemotherapy response in muscle invasive bladder cancer by integrated multi-omics analysis.	-	-	cancer	-	-
32972369	2020 Sep 24	Multiple omics analysis reveals that high fiber diets promote gluconeogenesis and inhibit glycolysis in muscle.	-	-	-	-	-
32967314	2020 Sep 21	Pathway-Based Integrative Analysis of Metabolome and Microbiome Data from Hepatocellular Carcinoma and Liver Cirrhosis Patients.	-	-	cancer	-	tool
32954378	2020	Network and Systems Medicine: Position Paper of the European Collaboration on Science and Technology Action on Open Multiscale Systems Medicine.	-	-	cancer	review	tool
32952934	2020	An integrative deep learning framework for classifying molecular subtypes of breast cancer.	-	-	cancer	-	tool
32948758	2020 Sep 18	Integration of absolute multi-omics reveals dynamic protein-to-RNA ratios and metabolic interplay within mixed-domain microbiomes.	-	-	-	-	-
32938376	2020 Sep 17	Multi-omics profiling reveals microRNA-mediated insulin signaling networks.	-	-	-	-	-
32933515	2020 Sep 15	Deep learning based feature-level integration of multi-omics data for breast cancer patients survival analysis.	-	-	cancer	-	tool
32930331	2020 Sep 14	Machado: Open source genomics data integration framework.	-	-	-	-	tool
32929221	2020 Sep	Single-cell sequencing techniques from individual to multiomics analyses.	-	-	cancer	review	tool
32926368	2021	Managing a Large-Scale Multiomics Project: A Team Science Case Study in Proteogenomics.	-	-	cancer	-	tool
32924180	2020 Sep 14	Integration of multiomic annotation data to prioritize and characterize inflammation and immune-related risk variants in squamous cell lung cancer.	unsupervised	-	cancer	-	-
32913254	2020 Sep 10	A gene prioritization method based on a swine multi-omics knowledgebase and a deep learning model.	-	-	-	-	tool
32912170	2020 Sep 10	GMIEC: a shiny application for the identification of gene-targeted drugs for precision medicine.	-	-	cancer	-	tool
32907876	2020 Sep 9	ReactomeGSA - Efficient Multi-Omics Comparative Pathway Analysis.	-	-	cancer	-	tool
32903628	2020	Artificial Intelligence to Decode Cancer Mechanism: Beyond Patient Stratification for Precision Oncology.	-	supervised	cancer	review	tool
32899915	2020 Sep 6	Identification of Diagnostic Biomarkers and Subtypes of Liver Hepatocellular Carcinoma by Multi-Omics Data Analysis.	-	-	-	-	tool
32898860	2020 Sep 8	Extended application of genomic selection to screen multiomics data for prognostic signatures of prostate cancer.	-	-	cancer	-	tool
32894860	2020 Sep 7	LifeTime and improving European healthcare through cell-based interceptive medicine.	-	-	cancer	review	-
32894181	2020 Sep 7	COCOA: coordinate covariation analysis of epigenetic heterogeneity.	-	supervised	cancer	-	tool
32883210	2020 Sep 3	METAGENOTE: a simplified web platform for metadata annotation of genomic samples and streamlined submission to NCBI's sequence read archive.	-	-	-	-	tool
32875713	2020 Sep 1	Computational Analysis of Phosphoproteomics Data in Multi-Omics Cancer Studies.	-	-	cancer	review	tool
32868372	2020 Aug 31	A mouse brain-based multi-omics integrative approach reveals potential blood biomarkers for ischemic stroke.	-	-	-	-	tool
32864973	2020 Oct 2	Integrative Analyses to Investigate the Link between Microbial Activity and Metabolite Degradation during Anaerobic Digestion.	-	-	-	-	-
32863885	2020	Deep learning-based ovarian cancer subtypes identification using multi-omics data.	-	-	cancer	-	tool
32855206	2020 Nov 1	Integrated Genomic Characterization of the Human Immunome in Cancer.	-	-	cancer	-	-
32849587	2020	Systems Biology Approaches to Understanding the Human Immune System.	-	-	-	-	tool
32848690	2020	Advances in Astrocyte Computational Models: From Metabolic Reconstructions to Multi-omic Approaches.	-	-	-	review	-
32839455	2020 Aug 24	Multiomics data integration unveils core transcriptional regulatory networks governing cell-type identity.	-	-	-	-	tool
32838739	2020 Aug 21	Data integration by fuzzy similarity-based hierarchical clustering.	unsupervised	-	cancer	-	tool
32807900	2020 Aug 17	Integrating genetic and non-genetic determinants of cancer evolution by single-cell multi-omics.	-	-	cancer	review	-
32805397	2020 Aug 14	A network embedding based method for partial multi-omics integration in cancer subtyping.	-	-	cancer	-	tool
32795291	2020 Aug 14	Identification and validation of smoking-related genes in lung adenocarcinoma using an in vitro carcinogenesis model and bioinformatics analysis.	unsupervised	-	cancer	-	-
32793500	2020	Unraveling the Complexity of the Cancer Microenvironment With Multidimensional Genomic and Cytometric Technologies.	-	-	cancer	review	-
32793490	2020	Multi-Omics Characterization of the 4T1 Murine Mammary Gland Tumor Model.	-	-	cancer	-	-
32789850	2020 Aug 13	Multimodal neuroimaging data integration and pathway analysis.	-	-	-	-	tool
32783648	2020 Aug 12	A Multiomics Graph Database System for Biological Data Integration and Cancer Informatics.	-	-	cancer	-	-
32782162	2020 Jul 31	Multi-omics data integration in anorexia nervosa patients before and after weight regain: A microbiome-metabolomics investigation.	-	-	-	-	tool
32778869	2020 Aug 11	A powerful framework for an integrative study with heterogeneous omics data: from univariate statistics to multi-block analysis.	-	supervised	-	-	tool
32777774	2020 Aug 21	Holo-Omics: Integrated Host-Microbiota Multi-omics for Basic and Applied Biological Research.	-	-	-	review	tool
32774787	2020	Integration of single-cell multi-omics for gene regulatory network inference.	-	-	-	review	tool
32771172	2020 Sep	Comprehending and improving cannabis specialized metabolism in the systems biology era.	-	-	-	review	-
32763377	2020 Aug 4	Integrating Multi-Omics Data by Learning Modality Invariant Representations for Improved Prediction of Overall Survival of Cancer.	-	-	cancer	-	tool
32762883	2020 Aug	A Network-Based "Phenomics" Approach for Discovering Patient Subtypes From High-Throughput Cardiac Imaging Data.	unsupervised	-	-	-	tool
32759821	2020 Aug 4	Classifying Breast Cancer Subtypes Using Deep Neural Networks Based on Multi-Omics Data.	-	-	cancer	-	tool
32754171	2020	Systematic Multi-Omics Integration (MOI) Approach in Plant Systems Biology.	-	-	-	review	-
32737342	2020 Jul 31	Concomitant DNA methylation and transcriptome signatures define epidermal responses to acute solar UV radiation.	-	-	cancer	-	tool
32726348	2020	OmicsON - Integration of omics data with molecular networks and statistical procedures.	-	-	-	-	tool
32720594	2020 Aug	Guardian genes ensuring subsistence of oral Streptococcus mutans.	-	-	-	review	-
32714868	2020	A Novel Method for Cancer Subtyping and Risk Prediction Using Consensus Factor Analysis.	unsupervised	-	cancer	-	tool
32710313	2020	Applications of Network Analysis in Biomedicine.	-	-	-	-	tool
32706024	2019 Nov 18	Bioinformatics-assisted, integrated omics studies on medicinal plants.	-	-	cancer	-	tool
32697738	2020 Jul 22	SMSPL: Robust Multimodal Approach to Integrative Analysis of Multiomics Data.	-	-	-	-	tool
32695678	2020	Integrated Multi-Omics Analyses in Oncology: A Review of Machine Learning Methods and Tools.	-	-	cancer	review	tool
32691502	2020 Jul 21	A general framework for integrative analysis of incomplete multiomics data.	-	-	-	-	tool
32689932	2020 Jul 20	Deep in the Bowel: Highly Interpretable Neural Encoder-Decoder Networks Predict Gut Metabolites from Gut Microbiome.	-	-	-	-	tool
32687952	2020 Jul 17	Exploration of the mechanism of traditional Chinese medicine by AI approach using unsupervised machine learning for cellular functional similarity of compounds in heterogeneous networks, XiaoErFuPi granules as an example.	unsupervised	-	-	-	-
32685770	2019 Jun	Footprint-based functional analysis of multiomic data.	unsupervised	-	-	review	tool
32678894	2020 Jul 17	Advancing from protein interactomes and gene co-expression networks towards multi-omics-based composite networks: approaches for predicting and extracting biological knowledge.	-	-	-	review	tool
32668248	2020 Jul 14	A Patient-Derived Cell Atlas Informs Precision Targeting of Glioblastoma.	-	-	-	-	-
32657382	2020 Jul 1	Unsupervised topological alignment for single-cell multi-omics integration.	unsupervised	-	-	-	tool
32656864	2020 Nov	Harnessing endophenotypes and network medicine for Alzheimer's drug repurposing.	-	-	cancer	review	-
32650388	2020 Jul 8	Harnessing Omics Approaches on Advanced Preclinical Models to Discovery Novel Therapeutic Targets for the Treatment of Metastatic Colorectal Cancer.	unsupervised	-	cancer	review	tool
32648840	2020	Current Advances and Limitations of Deep Learning in Anticancer Drug Sensitivity Prediction.	-	-	cancer	review	tool
32637361	2020	A Cancer Gene Module Mining Method Based on Bio-Network of Multi-Omics Gene Groups.	-	-	cancer	-	tool
32629608	2020 Jun 26	ZEAMAP, a Comprehensive Database Adapted to the Maize Multi-Omics Era.	-	-	-	-	-
32625246	2020	Time-resolved multi-omics analysis reveals the role of nutrient stress-induced resource reallocation for TAG accumulation in oleaginous fungus Mortierella alpina.	unsupervised	-	cancer	-	-
32612756	2020	Seq-ing answers: Current data integration approaches to uncover mechanisms of transcriptional regulation.	-	-	cancer	review	-
32601549	2019 Nov	A Translational Pipeline for Overall Survival Prediction of Breast Cancer Patients by Decision-Level Integration of Multi-Omics Data.	-	-	cancer	-	tool
32579974	2020 Jul 23	Multimodal Analysis of Composition and Spatial Architecture in Human Squamous Cell Carcinoma.	-	-	cancer	-	-
32579720	2020 Sep	Synthesizing Systems Biology Knowledge from Omics Using Genome-Scale Models.	-	-	-	review	tool
32577712	2020 Jun 24	RNCE: network integration with reciprocal neighbors contextual encoding for multi-modal drug community study on cancer targets.	-	-	cancer	-	tool
32557818	2020 Oct	An integration analysis based on genomic, transcriptomic and QTX information reveals credible candidate genes for fat-related traits in pigs.	-	-	-	-	-
32554863	2020 Jun 18	Multi-omics network analysis reveals distinct stages in the human aging progression in epidermal tissue.	unsupervised	-	-	-	-
32554187	2020 Jun 26	Microevolutionary Dynamics of Chicken Genomes under Divergent Selection for Adiposity.	-	-	-	-	-
32553738	2020 Sep	A multi-omic analysis of birthweight in newborn cord blood reveals new underlying mechanisms related to cholesterol metabolism.	-	-	cancer	-	tool
32553182	2020 Jun 24	Genomic Rewiring of SOX2 Chromatin Interaction Network during Differentiation of ESCs to Postmitotic Neurons.	-	-	cancer	-	-
32539851	2020 Jun 15	Computational identification and characterization of glioma candidate biomarkers through multi-omics integrative profiling.	-	-	cancer	-	-
32533167	2020 Jun 12	Survey and comparative assessments of computational multi-omics integrative methods with multiple regulatory networks identifying distinct tumor compositions across pan-cancer data sets.	-	-	cancer	-	tool
32528533	2020	Detecting Prognosis Risk Biomarkers for Colon Cancer Through Multi-Omics-Based Prognostic Analysis and Target Regulation Simulation Modeling.	-	-	cancer	-	tool
32525020	2020 Jul	A survey on single and multi omics data mining methods in cancer data classification.	-	-	cancer	review	tool
32503412	2020 Jun 5	PS4DR: a multimodal workflow for identification and prioritization of drugs based on pathway signatures.	-	-	-	-	tool
32475383	2020 Jun	From genome sequencing to the discovery of potential biomarkers in liver disease.	unsupervised	-	cancer	review	tool
32474803	2020 Jul	Molecular signature of eutopic endometrium in endometriosis based on the multi-omics integrative synthesis.	-	-	-	-	tool
32471360	2020 May 29	A Bayesian data fusion based approach for learning genome-wide transcriptional regulatory networks.	-	-	-	-	tool
32462937	2020 Aug	Patient-specific multi-omics models and the application in personalized combination therapy.	-	-	cancer	review	tool
32444802	2020 May 22	Identification of prognostic signature of non-small cell lung cancer based on TCGA methylation data.	-	-	cancer	-	-
32442631	2020 Jul	A systems biology approach for studying neurodegenerative diseases.	-	-	-	review	-
32437529	2020 May 21	Integrating multi-OMICS data through sparse Canonical Correlation Analysis for the prediction of complex traits: A comparison study.	-	supervised	-	-	tool
32429287	2020 May 15	Metabolomics and Multi-Omics Integration: A Survey of Computational Methods and Resources.	-	-	cancer	review	tool
32426309	2020	Clinical Protocol for a Longitudinal Cohort Study Employing Systems Biology to Identify Markers of Vaccine Immunogenicity in Newborn Infants in The Gambia and Papua New Guinea.	-	-	cancer	review	tool
32394476	2020 May 11	Hepatic molecular signatures highlight the sexual dimorphism of Non-Alcoholic SteatoHepatitis (NASH).	unsupervised	-	-	-	-
32393329	2020 May 11	MOFA+: a statistical framework for comprehensive integration of multi-modal single-cell data.	unsupervised	-	cancer	-	-
32386307	2020 Jul 1	The Promises and the Challenges of Integrating Multi-Omics and Systems Biology in Comparative Stress Biology.	-	-	-	review	-
32370168	2020 May 2	Integrative Analysis of Fecal Metagenomics and Metabolomics in Colorectal Cancer.	-	-	cancer	-	-
32369552	2020 Jul 1	Bayesian structural equation modeling in multiple omics data with application to circadian genes.	-	-	cancer	-	tool
32363378	2020 May 4	Computational methods for the integrative analysis of single-cell data.	-	-	-	-	tool
32341360	2020 Apr 27	Integrative functional genomics decodes herpes simplex virus 1.	-	-	-	-	-
32339126	2020 Apr	Network-based prioritization of cancer genes by integrative ranks from multi-omics data.	-	-	cancer	-	tool
32339094	2020 Jun	Diagnostic classification of cancers using extreme gradient boosting algorithm and multi-omics data.	-	-	cancer	-	tool
32324802	2020	Advancing clinical cohort selection with genomics analysis on a distributed platform.	-	-	cancer	-	tool
32322099	2020 May	Multilevel omics for the discovery of biomarkers and therapeutic targets for stroke.	-	-	-	review	-
32318341	2020	Multi-Omics Integration Reveals a Competitive Endogenous RNAs Network for the Identification of Progression Biomarkers and the Stratification of Patients Diagnosed With Nephroblastoma.	-	-	cancer	-	tool
32318338	2020	Computational Oncology in the Multi-Omics Era: State of the Art.	-	-	cancer	review	-
32316423	2020 Apr 17	Towards Predicting Gut Microbial Metabolism: Integration of Flux Balance Analysis and Untargeted Metabolomics.	-	-	-	-	tool
32304986	2020 Aug	Advances and challenges in epigenomic single-cell sequencing applications.	-	-	cancer	review	tool
32300588	2020	Identification of Pan-Cancer Prognostic Biomarkers Through Integration of Multi-Omics Data.	-	-	cancer	-	tool
32299344	2020 Apr 16	PathME: pathway based multi-modal sparse autoencoders for clustering of patient-level multi-omics data.	unsupervised	-	cancer	-	tool
32291085	2020	Elucidating the molecular and developmental biology of parasitic nematodes: Moving to a multiomics paradigm.	-	-	-	review	-
32276347	2020 Apr 8	A Protocol for the Multi-Omic Integration of Cervical Microbiota and Urine Metabolomics to Understand Human Papillomavirus (HPV)-Driven Dysbiosis.	-	-	cancer	-	tool
32241465	2020 Apr	The association between microbial community and ileal gene expression on intestinal wall thickness alterations in chickens.	-	-	-	-	-
32238171	2020 Apr 1	Automated gene data integration with Databio.	unsupervised	-	-	-	tool
32236523	2020 Apr 1	Multi-omics Visualization Platform: An extensible Galaxy plug-in for multi-omics data visualization and exploration.	-	-	-	-	tool
32234433	2020 Jul	Estimating gene expression from DNA methylation and copy number variation: A deep learning regression model for multi-omics integration.	-	-	cancer	-	-
32220507	2020 Jul	Multi-omics: Differential expression of IFN-Œ≥ results in distinctive mechanistic features linking chronic inflammation, gut dysbiosis, and autoimmune diseases.	unsupervised	-	cancer	-	-
32218376	2020 Mar 25	An Integrative Approach to Assessing Diet-Cancer Relationships.	-	-	cancer	review	tool
32206210	2020	On fusion methods for knowledge discovery from multi-omics datasets.	-	-	-	review	tool
32199034	2020 Jun	MetaBridge: An Integrative Multi-Omics Tool for Metabolite-Enzyme Mapping.	-	-	-	-	tool
32185457	2020 May	Integrative analysis of DNA methylation and gene expression in papillary renal cell carcinoma.	-	-	cancer	-	tool
32181701	2020 Apr	A Multi-Omics Approach to Liver Diseases: Integration of Single Nuclei Transcriptomics with Proteomics and HiCap Bulk Data in Human Liver.	-	-	cancer	-	-
32176258	2020 Jun 1	M2IA: a web server for microbiome and metabolome integrative analysis.	-	-	-	-	tool
32163894	2020 Jun 5	Inferences of Individual Drug Response-Related Long Non-coding RNAs Based on Integrating Multi-omics Data in Breast Cancer.	-	-	cancer	-	-
32156385	2020 Apr	Foodomics evaluation of the anti-proliferative potential of Passiflora mollissima seeds.	unsupervised	-	cancer	-	-
32131696	2020 Oct	MultiBaC: A strategy to remove batch effects between different omic data types.	-	-	-	-	tool
32131137	2020 May	Proteomic and Transcriptomic Approaches for Studying Bone Regeneration in Health and Systemically Compromised Conditions.	-	-	-	review	-
32127659	2020 May	Integration of single nucleotide variants and whole-genome DNA methylation profiles for classification of rheumatoid arthritis cases from controls.	-	-	-	-	tool
32113923	2020 Aug	Independent Validation of Early-Stage Non-Small Cell Lung Cancer Prognostic Scores Incorporating Epigenetic and Transcriptional Biomarkers With Gene-Gene Interactions and Main Effects.	-	-	cancer	-	tool
32109230	2020 Feb 27	A multi-omics dataset of heat-shock response in the yeast RNA binding protein Mip6.	-	-	-	-	tool
32106514	2020 Feb 25	An Integrated Multi-Omics Analysis Defines Key Pathway Alterations in a Diet-Induced Obesity Mouse Model.	-	-	-	-	-
32076369	2020	Multi-omics Data Integration, Interpretation, and Its Application.	-	-	-	review	tool
32063919	2019	Heterogeneous Multi-Layered Network Model for Omics Data Integration and Analysis.	-	-	-	review	tool
32063857	2019	A Proteotranscriptomic-Based Computational Drug-Repositioning Method for Alzheimer's Disease.	-	-	cancer	-	tool
32058959	2020 Feb 21	Multi-omics Data Integration for Identifying Osteoporosis Biomarkers and Their Biological Interaction and Causal Mechanisms.	-	-	-	-	-
32056783	2020 Mar	A review of omics approaches to study preeclampsia.	-	-	cancer	review	-
32034435	2020 Feb	Prospects and challenges of multi-omics data integration in toxicology.	-	-	-	review	tool
32033604	2020 Feb 7	Improving prediction performance of colon cancer prognosis based on the integration of clinical and multi-omics data.	unsupervised	-	cancer	-	tool
32024846	2020 Feb 5	Integrative pathway enrichment analysis of multivariate omics data.	-	-	cancer	-	tool
32020673	2020 Sep	MASS SPECTROMETRY-BASED MITOCHONDRIAL PROTEOMICS IN HUMAN OVARIAN CANCERS.	-	-	cancer	review	tool
32019413	2019 Dec	Integration of multi-omics data to mine cancer-related gene modules.	unsupervised	-	cancer	-	tool
32014031	2020 Feb 3	scAI: an unsupervised approach for the integrative analysis of parallel single-cell transcriptomic and epigenomic profiles.	unsupervised	-	-	-	tool
32013105	2020 Jan 29	Toward a Standardized Strategy of Clinical Metabolomics for the Advancement of Precision Medicine.	-	-	cancer	review	tool
31992728	2020 Jan 28	Advanced identification of global bioactivity hotspots via screening of the metabolic fingerprint of entire ecosystems.	unsupervised	-	-	-	tool
31992154	2020 Mar	Design and Fabrication of Three-Dimensional Printed Scaffolds for Cancer Precision Medicine.	-	-	cancer	-	-
31985545	2020 Apr	Childhood asthma in the new omics era: challenges and perspectives.	-	-	-	review	tool
31980690	2020 Jan 24	Multi-omics characterization of a diet-induced obese model of non-alcoholic steatohepatitis.	-	-	-	-	-
31962291	2020 Jan 21	Identification of key genes by integrating DNA methylation and next-generation transcriptome sequencing for esophageal squamous cell carcinoma.	-	-	cancer	-	-
31953831	2020	Network-Based Approaches for Multi-omics Integration.	-	-	-	-	tool
31953825	2020	Using MetaboAnalyst 4.0 for Metabolomics Data Analysis, Interpretation, and Integration with Other Omics Data.	-	-	-	-	tool
31953809	2020	Overview of Experimental Methods and Study Design in Metabolomics, and Statistical and Pathway Considerations.	-	-	-	-	tool
31932804	2020 Jan	Integration of epidemiologic, pharmacologic, genetic and gut microbiome data in a drug-metabolite atlas.	-	-	-	-	tool
31926610	2020 Mar 18	Deep Multilayer Brain Proteomics Identifies Molecular Networks in Alzheimer's Disease Progression.	-	-	-	-	-
31921296	2019	Identification and Validation of an Immune-Related RNA Signature to Predict Survival of Patients With Head and Neck Squamous Cell Carcinoma.	-	-	cancer	-	tool
31921281	2019	Variational Autoencoders for Cancer Data Integration: Design Principles and Computational Practice.	-	-	cancer	-	tool
31882844	2019 Dec 27	A systems biology approach reveals neuronal and muscle developmental defects after chronic exposure to ionising radiation in zebrafish.	unsupervised	-	-	-	-
31861438	2019 Dec 18	Knowledge Generation with Rule Induction in Cancer Omics.	-	-	cancer	review	tool
31856727	2019 Dec 20	Integrate multi-omics data with biological interaction networks using Multi-view Factorization AutoEncoder (MAE).	-	-	cancer	-	tool
31856718	2019 Dec 20	Knowledge Base Commons (KBCommons) v1.1: a universal framework for multi-omics data integration and biological discoveries.	-	-	-	-	tool
31849014	2020	Integration of Multi-omics Data for Expression Quantitative Trait Loci (eQTL) Analysis and eQTL Epistasis.	-	-	-	-	tool
31845905	2020 Feb 3	CD19-targeting CAR T cell immunotherapy outcomes correlate with genomic modification by vector integration.	-	-	cancer	-	-
31843580	2020 Feb	Introducing a panel for early detection of lung adenocarcinoma by using data integration of genomics, epigenomics, transcriptomics and proteomics.	-	-	cancer	-	tool
31835778	2019 Dec 11	Multi-Omics Integration Reveals Short and Long-Term Effects of Gestational Hypoxia on the Heart Development.	unsupervised	-	-	-	tool
31825864	2020 Jun	Optimized Combination of Multiple Graphs With Application to the Integration of Brain Imaging and (epi)Genomics Data.	-	supervised	-	-	tool
31823712	2019 Dec 10	Vertical and horizontal integration of multi-omics data with miodin.	-	-	cancer	-	tool
31803221	2019	A Generic Multivariate Framework for the Integration of Microbiome Longitudinal Studies With Other Data Types.	-	-	-	-	tool
31801079	2019 Dec 3	Quantification of Differential Transcription Factor Activity and Multiomics-Based Classification into Activators and Repressors: diffTF.	-	-	cancer	-	-
31800302	2020 Aug	Multiomics-Based Colorectal Cancer Molecular Subtyping Using Local Scaling Network Fusion.	-	-	cancer	-	tool
31799597	2019 Dec 3	RNAactDrug: a comprehensive database of RNAs associated with drug sensitivity from multi-omics data.	-	-	cancer	-	-
31798629	2019	Leveraging User-Friendly Network Approaches to Extract Knowledge From High-Throughput Omics Datasets.	-	-	-	review	tool
31797622	2020	Network Representation of Large-Scale Heterogeneous RNA Sequences with Integration of Diverse Multi-omics, Interactions, and Annotations Data.	-	-	-	-	tool
31795333	2019 Nov 29	On the Road to Accurate Biomarkers for Cardiometabolic Diseases by Integrating Precision and Gender Medicine Approaches.	-	-	-	review	tool
31792509	2019 Dec 3	Clustering and variable selection evaluation of 13 unsupervised methods for multi-omics data integration.	unsupervised	-	-	-	tool
31792439	2020 Feb	A road map for understanding molecular and genetic determinants of osteoporosis.	-	-	-	review	tool
31781153	2019	Microbiome Multi-Omics Network Analysis: Statistical Considerations, Limitations, and Opportunities.	-	-	-	review	tool
31774481	2019 Nov 27	A comparative study of multi-omics integration tools for cancer driver gene identification and tumour subtyping.	-	-	cancer	-	-
31756987	2019 Nov 20	In Silico Approach for the Definition of radiomiRNomic Signatures for Breast Cancer Differential Diagnosis.	-	-	cancer	-	tool
31756036	2019 Dec	Using MetaboAnalyst 4.0 for Comprehensive and Integrative Metabolomics Data Analysis.	unsupervised	-	-	-	tool
31750520	2019 Nov 21	Methods and resources to access mutation-dependent effects on cancer drug treatment.	-	-	cancer	review	tool
31729402	2019 Nov 15	Identification of candidate cancer drivers by integrative Epi-DNA and Gene Expression (iEDGE) data analysis.	-	-	cancer	-	tool
31724972	2020 Jan	Understanding osteoarthritis pathogenesis: a multiomics system-based approach.	-	-	-	review	-
31722195	2019 Nov 12	Integrated Analyses of Microbiome and Longitudinal Metabolome Data Reveal Microbial-Host Interactions on Sulfur Metabolism in Parkinson's Disease.	-	-	-	-	-
31719968	2019	RNA sequencing of identical twins discordant for autism reveals blood-based signatures implicating immune and transcriptional dysregulation.	unsupervised	-	-	-	tool
31703610	2019 Nov 8	OmicsARules: a R package for integration of multi-omics datasets via association rules mining.	-	-	cancer	-	tool
31702008	2020 Jan 8	Database Resources of the National Genomics Data Center in 2020.	-	-	-	-	tool
31699156	2019 Nov 7	Copy number of 8q24.3 drives HSF1 expression and patient outcome in cancer: an individual patient data meta-analysis.	unsupervised	-	cancer	-	tool
31689574	2019 Dec	Pathology in the era of "Personalized Medicine": The need to learn how to integrate multivariate immunohistochemical and "omics" data with clinicopathologic information in a clinically relevant way".	-	-	cancer	review	tool
31672995	2019 Oct 31	STATegra, a comprehensive multi-omics dataset of B-cell differentiation in mouse.	-	-	cancer	-	tool
31660856	2019 Oct 28	A hierarchical integration deep flexible neural forest framework for cancer subtype classification by integrating multi-omics data.	-	-	cancer	-	tool
31649735	2019	Microbiome Big-Data Mining and Applications Using Single-Cell Technologies and Metagenomics Approaches Toward Precision Medicine.	-	-	-	review	-
31649733	2019	CEPICS: A Comparison and Evaluation Platform for Integration Methods in Cancer Subtyping.	unsupervised	-	cancer	-	tool
31648633	2019	High Expression of miR-206 Predicts Adverse Outcomes: A Potential Therapeutic Target for Esophageal Cancer.	unsupervised	-	cancer	-	tool
31645299	2019 Nov	Immunology Driven by Large-Scale Single-Cell Sequencing.	-	-	-	review	tool
31632915	2019	AI Meets Exascale Computing: Advancing Cancer Research With Large-Scale High Performance Computing.	-	-	cancer	review	tool
31632439	2019	A Novel Prognostic Signature of Transcription Factors for the Prediction in Patients With GBM.	unsupervised	-	cancer	-	tool
31609407	2019 Nov 19	Multi-omics investigations within the Phylum Mollusca, Class Gastropoda: from ecological application to breakthrough phylogenomic studies.	-	-	-	-	tool
31608114	2019	Data Integration in Poplar: 'Omics Layers and Integration Strategies.	-	-	-	review	tool
31603503	2019 Nov 1	Big data in yeast systems biology.	-	-	-	review	tool
31594934	2019 Oct 8	Transcriptional landscape and clinical utility of enhancer RNAs for eRNA-targeted therapy in cancer.	-	-	cancer	-	tool
31590671	2019 Oct 7	Bringing radiomics into a multi-omics framework for a comprehensive genotype-phenotype characterization of oncological diseases.	-	-	cancer	review	tool
31562371	2019 Sep 27	A multi-source data integration approach reveals novel associations between metabolites and renal outcomes in the German Chronic Kidney Disease study.	-	-	-	-	tool
31555316	2019	Multitable Methods for Microbiome Data Integration.	-	-	-	review	tool
31527878	2019 Sep	Unified feature association networks through integration of transcriptomic and proteomic data.	-	-	cancer	-	tool
31524988	2019 Sep	Community Curation and Expert Curation of Human Long Noncoding RNAs with LncRNAWiki and LncBook.	-	-	-	-	tool
31519210	2019 Sep 13	Specific gut microbiome members are associated with distinct immune markers in pediatric allogeneic hematopoietic stem cell transplantation.	-	-	cancer	-	tool
31510700	2019 Jul 15	MOLI: multi-omics late integration with deep neural networks for drug response prediction.	-	-	cancer	-	tool
31504184	2020 Feb 1	A latent unknown clustering integrating multi-omics data (LUCID) with phenotypic traits.	unsupervised	-	-	-	tool
31500324	2019 Sep 7	Independent Component Analysis for Unraveling the Complexity of Cancer Omics Datasets.	-	-	cancer	review	tool
31499298	2019 Dec	Integrative approaches to reconstruct regulatory networks from multi-omics data: A review of state-of-the-art methods.	-	-	-	review	tool
31498131	2019	Increasing Comparability and Utility of Gut Microbiome Studies in Parkinson's Disease: A Systematic Review.	-	-	-	review	tool
31497031	2019	Multi-view Subspace Clustering Analysis for Aggregating Multiple Heterogeneous Omics Data.	-	-	cancer	-	tool
31492558	2019 Sep	Multi-omics signature of brain amyloid deposition in asymptomatic individuals at-risk for Alzheimer's disease: The INSIGHT-preAD study.	-	-	-	-	tool
31490641	2020 Mar	Integration of Cancer Genomics Data for Tree-based Dimensionality Reduction and Cancer Outcome Prediction.	-	-	cancer	-	tool
31480766	2019 Sep 2	A Radiogenomic Approach for Decoding Molecular Mechanisms Underlying Tumor Progression in Prostate Cancer.	-	-	cancer	-	-
31470869	2019 Aug 30	Integration analysis for novel lncRNA markers predicting tumor recurrence in human colon adenocarcinoma.	-	-	cancer	-	tool
31419814	2019 Aug	AI in Health: State of the Art, Challenges, and Future Directions.	-	-	-	review	tool
31416743	2020 Mar	The proteome and its dynamics: A missing piece for integrative multi-omics in schizophrenia.	-	-	-	review	tool
31413306	2019 Aug 14	A network-based pathway-extending approach using DNA methylation and gene expression data to identify altered pathways.	-	-	cancer	-	tool
31399542	2019 Aug 9	Proteomics Is Not an Island: Multi-omics Integration Is the Key to Understanding Biological Systems.	-	-	-	-	-
31395883	2019 Aug 8	A consensus S. cerevisiae metabolic model Yeast8 and its ecosystem for comprehensively probing cellular metabolism.	-	-	-	-	tool
31380393	2019	Relevance of Multi-Omics Studies in Cardiovascular Diseases.	-	-	-	review	-
31378447	2019 Nov	Omics approaches for microalgal applications: Prospects and challenges.	-	-	-	review	tool
31329928	2019 Jul 26	Data-driven characterization of molecular phenotypes across heterogeneous sample collections.	unsupervised	-	cancer	-	tool
31323926	2019 Jul 9	Network-Based Integrative Analysis of Genomics, Epigenomics and Transcriptomics in Autism Spectrum Disorders.	-	-	-	-	tool
31312515	2019	iOmicsPASS: network-based integration of multiomics data for predictive subnetwork discovery.	-	supervised	cancer	-	tool
31299210	2020 Mar	Understanding mixed environmental exposures using metabolomics via a hierarchical community network model in a cohort of California women in 1960's.	unsupervised	-	cancer	-	-
31296204	2019 Jul 11	Topological integration of RPPA proteomic data with multi-omics data for survival prediction in breast cancer via pathway activity inference.	-	-	cancer	-	tool
31289834	2019 Jul 1	A probabilistic multi-omics data matching method for detecting sample errors in integrative analysis.	-	-	cancer	-	tool
31286856	2019 Jul 8	Integrated application of multi-omics provides insights into cold stress responses in pufferfish Takifugu fasciatus.	-	-	-	-	tool
31254385	2019 Dec	Structural learning and integrative decomposition of multi-view data.	unsupervised	-	cancer	-	tool
31249591	2019	Inferring Interaction Networks From Multi-Omics Data.	-	-	-	review	tool
31243065	2019 Aug 9	MOGSA: Integrative Single Sample Gene-set Analysis of Multiple Omics Data.	unsupervised	-	cancer	-	tool
31242858	2019 Jun 26	Comprehensive dissection of transcript and metabolite shifts during seed germination and post-germination stages in poplar.	-	-	-	-	tool
31235329	2019 Nov	Accelerating Climate Resilient Plant Breeding by Applying Next-Generation Artificial Intelligence.	-	-	-	review	tool
31231467	2019 Jun 11	Prioritization of metabolic genes as novel therapeutic targets in estrogen-receptor negative breast tumors using multi-omics data and text mining.	-	-	cancer	-	-
31220603	2020 Feb 15	IMPRes-Pro: A high dimensional multiomics integration method for in silico hypothesis generation.	-	-	cancer	-	tool
31220206	2020 Mar 23	Evaluation of integrative clustering methods for the analysis of multi-omics data.	unsupervised	-	cancer	-	tool
31216675	2019 Jun 18	Integration of Metabolomic and Other Omics Data in Population-Based Study Designs: An Epidemiological Perspective.	-	-	cancer	review	-
31213479	2019 Aug 9	Extracting Pathway-level Signatures from Proteogenomic Data in Breast Cancer Using Independent Component Analysis.	unsupervised	-	cancer	-	tool
31175825	2019 Jul 26	Learning common and specific patterns from data of multiple interrelated biological scenarios with matrix factorization.	-	-	cancer	-	tool
31146747	2019 May 30	Novel secretome-to-transcriptome integrated or secreto-transcriptomic approach to reveal liquid biopsy biomarkers for predicting individualized prognosis of breast cancer patients.	-	-	cancer	-	tool
31145933	2019 Aug 1	Correlation between renin-angiotensin system (RAS) related genes, type 2 diabetes, and cancer: Insights from metanalysis of transcriptomics data.	-	-	cancer	-	tool
31140531	2019 Aug 15	Systems biology approach to elucidation of contaminant biodegradation in complex samples - integration of high-resolution analytical and molecular tools.	-	-	-	-	tool
31138673	2019 May 28	A Multi-omics Approach to Unraveling the Microbiome-Mediated Effects of Arabinoxylan Oligosaccharides in Overweight Humans.	-	-	-	-	-
31133033	2019 May 27	Comprehensive characterization of immune- and inflammation-associated biomarkers based on multi-omics integration in kidney renal clear cell carcinoma.	-	-	cancer	-	tool
31126983	2019 Aug 9	Exploiting Interdata Relationships in Next-generation Proteomics Analysis.	-	-	-	review	-
31120942	2019	A multiobjective multi-view cluster ensemble technique: Application in patient subclassification.	unsupervised	-	cancer	-	tool
31120463	2019 Aug 15	Joint and unique multiblock analysis of biological data - multiomics malaria study.	unsupervised	-	-	-	tool
31119744	2020 Jan	The diagnosis of inborn errors of metabolism by an integrative "multi-omics" approach: A perspective encompassing genomics, transcriptomics, and proteomics.	-	-	-	review	-
31115884	2019	Data Warehousing with TargetMine for Omics Data Analysis.	-	-	-	-	tool
31114869	2019 Jul 2	MEXPRESS update 2019.	-	-	cancer	-	tool
31103572	2019 May 22	Simultaneous Integration of Multi-omics Data Improves the Identification of Cancer Driver Modules.	-	-	cancer	-	tool
31095701	2019 May 16	Challenges in IBD Research: Precision Medicine.	-	-	-	review	tool
31088845	2019 Jul	Reduced Neoantigen Expression Revealed by Longitudinal Multiomics as a Possible Immune Evasion Mechanism in Glioma.	-	-	cancer	-	-
31077301	2019 Dec 1	A Bayesian two-way latent structure model for genomic data integration reveals few pan-genomic cluster subtypes in a breast cancer cohort.	unsupervised	-	cancer	-	tool
31036036	2019 Apr 29	Robust pathway-based multi-omics data integration using directed random walks for survival prediction in multiple cancer studies.	-	-	cancer	-	tool
31022902	2019 Apr 24	An Integrative Multi-Omics Workflow to Address Multifactorial Toxicology Experiments.	unsupervised	-	-	-	tool
31003499	2019 Apr 18	Systems Biology and Multi-Omics Integration: Viewpoints from the Metabolomics Research Community.	-	-	-	-	tool
30999838	2019 Apr 18	Metabolic and signalling network maps integration: application to cross-talk studies and omics data analysis in cancer.	-	-	cancer	-	tool
30984238	2019	Simultaneous Interrogation of Cancer Omics to Identify Subtypes With Significant Clinical Differences.	-	-	cancer	-	tool
30969931	2020 Sep-Oct	Capsule Network Based Modeling of Multi-omics Data for Discovery of Breast Cancer-Related Genes.	-	supervised	cancer	-	tool
30967866	2019	Immunometabolic Signatures Predict Risk of Progression to Active Tuberculosis and Disease Outcome.	-	-	-	-	tool
30957844	2019 Nov 1	Unsupervised discovery of phenotype-specific multi-omics networks.	unsupervised	-	cancer	-	tool
30953469	2019 Apr 5	Identification of ADGRE5 as discriminating MYC target between Burkitt lymphoma and diffuse large B-cell lymphoma.	unsupervised	-	cancer	-	tool
30944779	2019	Pixel: a content management platform for quantitative omics data.	-	-	-	-	tool
30932743	2019 Apr	Genome-Scale Metabolic Model of a Microbial Cell Factory (Brevibacillus thermoruber 423) with Multi-Industry Potentials for Exopolysaccharide Production.	-	-	-	-	tool
30903541	2019 Oct	Independent Multiple Factor Association Analysis for Multiblock Data in Imaging Genetics.	unsupervised	-	-	-	tool
30883301	2019 Mar	Biomolecular Databases and Subnetwork Identification Approaches of Interest to Big Data Community: An Expert Review.	-	-	-	review	tool
30883211	2019 Jun 4	Single-Cell Omics Analyses Enabled by Microchip Technologies.	-	-	-	review	tool
30878195	2019 Jul 1	Integrated Lipidomics and Proteomics Point to Early Blood-Based Changes in Childhood Preceding Later Development of Psychotic Experiences: Evidence From the Avon Longitudinal Study of Parents and Children.	unsupervised	-	-	-	tool
30874968	2019 Mar 14	Infrastructures of systems biology that facilitate functional genomic study in rice.	-	-	-	review	tool
30872331	2019 Mar 14	netDx: interpretable patient classification using integrated patient similarity networks.	-	supervised	cancer	-	tool
30867782	2019 Mar	PABPC1L depletion inhibits proliferation and migration via blockage of AKT pathway in human colorectal cancer cells.	-	-	cancer	-	tool
30863842	2019 Oct 1	Using association signal annotations to boost similarity network fusion.	-	-	cancer	-	tool
30853547	2019 Aug 15	Unsupervised classification of multi-omics data during cardiac remodeling using deep learning.	unsupervised	-	-	-	tool
30848463	2019	Omics Data Integration and Analysis for Systems Pharmacology.	-	-	-	-	tool
30848457	2019	A Guide to Dictionary-Based Text Mining.	-	-	-	-	tool
30847004	2019	Identifying Multi-Omics Causers and Causal Pathways for Complex Traits.	-	-	-	-	-
30846479	2019 Jun 15	Multi-omics Integration Analysis Robustly Predicts High-Grade Patient Survival and Identifies CPT1B Effect on Fatty Acid Metabolism in Bladder Cancer.	-	-	cancer	-	tool
30835532	2019 Apr 29	Next-Gen Approaches to Flavor-Related Metabolism.	-	-	-	review	-
30816060	2019 Mar	Toward multiomics-based next-generation diagnostics for precision medicine.	-	-	-	review	tool
30809322	2019	Radiogenomic Analysis of F-18-Fluorodeoxyglucose Positron Emission Tomography and Gene Expression Data Elucidates the Epidemiological Complexity of Colorectal Cancer Landscape.	unsupervised	-	cancer	-	tool
30804813	2018	A Data Integration Multi-Omics Approach to Study Calorie Restriction-Induced Changes in Insulin Sensitivity.	-	-	cancer	-	tool
30787419	2019 Feb 20	Prediction of response to anti-cancer drugs becomes robust via network integration of molecular data.	-	-	cancer	-	tool
30774647	2019	Systems Biology Approaches Toward Understanding Primary Mitochondrial Diseases.	-	-	-	review	-
30768150	2019 Oct 1	Driver network as a biomarker: systematic integration and network modeling of multi-omics data to derive driver signaling pathways for drug combination prediction.	-	supervised	cancer	-	tool
30733688	2018	Personalization of Logical Models With Multi-Omics Data Allows Clinical Stratification of Patients.	-	-	cancer	-	tool
30730765	2019 Feb	Imaging-Genomic Study of Head and Neck Squamous Cell Carcinoma: Associations Between Radiomic Phenotypes and Genomic Mechanisms via Integration of The Cancer Genome Atlas and The Cancer Imaging Archive.	-	-	cancer	-	tool
30703089	2019	EMT network-based feature selection improves prognosis prediction in lung adenocarcinoma.	-	-	cancer	-	tool
30699916	2019 Jan 29	Metabolomic and Transcriptomic Analyses of Escherichia coli for Efficient Fermentation of L-Fucose.	-	-	-	-	-
30698637	2019 Sep 15	NEMO: cancer subtyping by integration of partial multi-omic data.	unsupervised	-	cancer	-	tool
30696086	2019 Jan 28	Machine Learning and Integrative Analysis of Biomedical Big Data.	-	-	-	review	tool
30669303	2019 Jan 18	A Selective Review of Multi-Level Omics Data Integration Using Variable Selection.	-	supervised	-	review	tool
30668570	2019 Jan	Integrating predicted transcriptome from multiple tissues improves association detection.	-	-	-	-	tool
30657866	2019 Sep 1	DIABLO: an integrative approach for identifying key molecular drivers from multi-omics assays.	-	supervised	-	-	tool
30631320	2018	Leveraging Multilayered "Omics" Data for Atopic Dermatitis: A Road Map to Precision Medicine.	-	-	-	review	tool
30631270	2018	Integration of "omics" Data and Phenotypic Data Within a Unified Extensible Multimodal Framework.	-	-	-	-	-
30627872	2019 Feb	Host and microbiome multi-omics integration: applications and methodologies.	-	-	-	review	tool
30598101	2018 Dec 31	Constructing tissue-specific transcriptional regulatory networks via a Markov random field.	-	-	cancer	-	tool
30596640	2018 Dec	Bayesian multiple logistic regression for case-control GWAS.	-	-	-	-	tool
30580496	2019 Jan	Integrative Clustering in Mass Spectrometry Imaging for Enhanced Patient Stratification.	unsupervised	-	cancer	-	tool
30555512	2018	Elucidating the Role of Chromatin State and Transcription Factors on the Regulation of the Yeast Metabolic Cycle: A Multi-Omic Integrative Approach.	-	-	-	-	-
30548437	2019 Feb	African biogeographical ancestry, atopic and non-atopic asthma and atopy: A study in Latin American children.	-	-	-	-	tool
30546857	2018	Development of Fangjiomics for Systems Elucidation of Synergistic Mechanism Underlying Combination Therapy.	-	-	-	review	tool
30531869	2019 May	Cardiovascular calcification: artificial intelligence and big data accelerate mechanistic discovery.	-	-	-	review	tool
30527532	2019 Mar	Genetic and non-genetic determinants of clinical phenotypes in cardiomyopathy.	-	-	-	review	-
30510674	2018 Oct 14	Multi-omics and temporal dynamics profiling reveal disruption of central metabolism in Helicobacter pylori on bismuth treatment.	-	-	-	-	-
30470933	2019 Apr	Precision immunoprofiling by image analysis and artificial intelligence.	-	-	cancer	review	tool
30421504	2019 Jan	Integrative analysis of differential genes and identification of a "2-gene score" associated with survival in esophageal squamous cell carcinoma.	-	-	cancer	-	tool
30419069	2018	C/VDdb: A multi-omics expression profiling database for a knowledge-driven approach in cardiovascular disease (CVD).	-	-	-	-	-
30414925	2018 Nov 28	Integration of Tumor Genomic Data with Cell Lines Using Multi-dimensional Network Modules Improves Cancer Pharmacogenomics.	-	-	cancer	-	tool
30405689	2018	Deep Learning-Based Multi-Omics Data Integration Reveals Two Prognostic Subtypes in High-Risk Neuroblastoma.	-	-	-	-	tool
30398107	2018	A Network-Based Cancer Drug Discovery: From Integrated Multi-Omics Approaches to Precision Medicine.	-	-	cancer	review	tool
30387695	2018 Nov	Data integration strategies for predictive analytics in precision medicine.	-	-	-	review	tool
30382569	2018	Integrative Multi-Omics Through Bioinformatics.	-	-	-	review	-
30375513	2018 Oct 30	Network integration of multi-tumour omics data suggests novel targeting strategies.	unsupervised	-	cancer	-	-
30373182	2018 Oct 26	From Single Level Analysis to Multi-Omics Integrative Approaches: A Powerful Strategy towards the Precision Oncology.	-	-	cancer	review	-
30370201	2018 Nov	Systems biology of seeds: decoding the secret of biochemical seed factories for nutritional security.	-	-	-	review	-
30368064	2019 Feb	Multi-omics at single-cell resolution: comparison of experimental and data fusion approaches.	-	-	-	review	tool
30367068	2018 Oct 26	Optimization of carbon and energy utilization through differential translational efficiency.	-	-	-	-	-
30365526	2018	Identifying mechanisms of regulation to model carbon flux during heat stress and generate testable hypotheses.	-	-	-	-	tool
30365034	2019 Jan 8	Database Resources of the BIG Data Center in 2019.	-	-	-	-	-
30343673	2018 Oct 22	Tissue-specific pathways and networks underlying sexual dimorphism in non-alcoholic fatty liver disease.	-	-	cancer	-	-
30335973	2018 Nov 20	OnPLS-Based Multi-Block Data Integration: A Multivariate Approach to Interrogating Biological Interactions in Asthma.	-	-	-	-	tool
30329098	2019 Jan 8	LncBook: a curated knowledgebase of human long non-coding RNAs.	-	-	-	-	-
30304655	2018 Oct 11	Classification and Personalized Prognosis in Myeloproliferative Neoplasms.	-	-	cancer	-	tool
30300667	2018 Nov	Identification of key pathways and metabolic fingerprints of longevity in C. elegans.	-	-	-	-	-
30287403	2019 Dec	A powerful method to integrate genotype and gene expression data for dissecting the genetic architecture of a disease.	-	-	-	-	tool
30275937	2018	A Review of Matched-pairs Feature Selection Methods for Gene Expression Data Analysis.	-	-	cancer	review	tool
30255801	2018 Sep 14	Min-redundancy and max-relevance multi-view feature selection for predicting ovarian cancer survival using multi-omics data.	-	-	cancer	-	tool
30255765	2018 Sep 17	Do changes in DNA methylation mediate or interact with SNP variation? A pharmacoepigenetic analysis.	-	-	-	-	tool
30240512	2018 Sep	Applications of mechanistic modelling to clinical and experimental immunology: an emerging technology to accelerate immunotherapeutic discovery and development.	-	-	cancer	review	tool
30228192	2018 Nov 6	Whole-Genome Multi-omic Study of Survival in Patients with Glioblastoma Multiforme.	-	-	cancer	-	-
30218470	2018 Dec	Insights into respiratory disease through bioinformatics.	-	-	cancer	review	tool
30202885	2019 Apr 15	TOBMI: trans-omics block missing data imputation using a k-nearest neighbor weighted approach.	unsupervised	-	cancer	-	tool
30175097	2018	What We Learned From Big Data for Autophagy Research.	-	-	-	review	-
30166293	2018 Aug 30	Clinical and multi-omics cross-phenotyping of patients with autoimmune and autoinflammatory diseases: the observational TRANSIMMUNOM protocol.	-	supervised	-	review	tool
30140277	2018	Multi-omic Directed Networks Describe Features of Gene Regulation in Aged Brains and Expand the Set of Genes Driving Cognitive Decline.	-	-	-	-	-
30140043	2018 Aug 23	Instant Clue: A Software Suite for Interactive Data Visualization and Analysis.	-	supervised	-	-	tool
30137012	2018 Aug 23	Integration of Multi-omics Data for Gene Regulatory Network Inference and Application to Breast Cancer.	-	-	cancer	-	tool
30124358	2018 Oct	Rise of Deep Learning for Genomic, Proteomic, and Metabolomic Data Integration in Precision Medicine.	-	-	cancer	review	tool
30115981	2018 Aug 16	3D microfluidic in vitro model and bioinformatics integration to study the effects of Spatholobi Caulis tannin in cervical cancer.	-	-	cancer	-	tool
30114907	2018 Oct 5	An Integrated, High-Throughput Strategy for Multiomic Systems Level Analysis.	unsupervised	-	-	-	tool
30110906	2018 Aug 14	Omics Approaches for Engineering Wheat Production under Abiotic Stresses.	-	-	-	review	tool
30066640	2018 Jul 9	A study on multi-omic oscillations in Escherichia coli metabolic networks.	-	-	-	-	tool
30065929	2018	Integrating Genes Affecting Coronary Artery Disease in Functional Networks by Multi-OMICs Approach.	-	-	-	review	-
30050544	2018	A Multi-Omics Analysis Pipeline for the Metabolic Pathway Reconstruction in the Orphan Species Quercus ilex.	-	-	-	-	-
30038703	2018 Jul 3	Genetic landscape of long noncoding RNA (lncRNAs) in glioblastoma: identification of complex lncRNA regulatory networks and clinically relevant lncRNAs in glioblastoma.	-	-	cancer	-	-
30006342	2018 Jul 13	Integrated Omics: Tools, Advances, and Future Approaches.	-	-	-	-	-
30004843	2018 Jul	Type 2 Diabetes Mellitus: Integrative Analysis of Multiomics Data for Biomarker Discovery.	unsupervised	-	-	-	-
29977868	2018	Integration of Transcriptomic and Proteomic Approaches Reveals the Temperature-Dependent Virulence of Pseudomonas plecoglossicida.	-	-	-	-	-
29970458	2018 Oct	A System-wide Approach to Monitor Responses to Synergistic BRAF and EGFR Inhibition in Colorectal Cancer Cells.	-	-	cancer	-	tool
29964169	2018 Aug 20	Anthocyanins and their gut metabolites attenuate monocyte adhesion and transendothelial migration through nutrigenomic mechanisms regulating endothelial cell permeability.	-	-	-	-	-
32140619	2018 Jul	Multi-omics analysis of ten carbon nanomaterials effects highlights cell type specific patterns of molecular regulation and adaptation.	-	-	-	-	-
29950679	2018 Jun 27	Biomarker discovery by integrated joint non-negative matrix factorization and pathway signature analyses.	unsupervised	-	-	-	-
29950319	2018 Jul 20	Advancing genomic approaches to the molecular diagnosis of mitochondrial disease.	-	-	-	review	tool
29939219	2018 Dec 1	Robust clustering of noisy high-dimensional gene expression data for patients subtyping.	unsupervised	-	cancer	-	tool
29933539	2018 Jun 21	A Similarity Regression Fusion Model for Integrating Multi-Omics Data to Identify Cancer Subtypes.	unsupervised	-	cancer	-	tool
29930714	2018 Jul	Integrated multi-omics data analysis identifying novel drug sensitivity-associated molecular targets of hepatocellular carcinoma cells.	unsupervised	-	cancer	-	tool
29927748	2018 Jun 21	MinOmics, an Integrative and Immersive Tool for Multi-Omics Analysis.	-	-	-	-	tool
29927718	2018 Jun	Multiomics Data Triangulation for Asthma Candidate Biomarkers and Precision Medicine.	-	-	-	-	tool
29927716	2018 Jun	Identification of a Novel Splice Variant of Neural Cell Adhesion Molecule in Glioblastoma Through Proteogenomics Analysis.	-	-	cancer	-	tool
29927052	2018 Sep	Integrating biomarkers across omic platforms: an approach to improve stratification of patients with indolent and aggressive prostate cancer.	-	-	cancer	-	tool
29925568	2018 Jun 20	Multi-Omics Factor Analysis-a framework for unsupervised integration of multi-omics data sets.	unsupervised	-	cancer	-	tool
29896284	2018	Development Of A Three-Gene Prognostic Signature For Hepatitis B Virus Associated Hepatocellular Carcinoma Based On Integrated Transcriptomic Analysis.	-	-	cancer	-	tool
29888072	2018	Deep Learning data integration for better risk stratification models of bladder cancer.	-	supervised	cancer	-	tool
29878180	2018 Jul 2	OmicsNet:¬†a web-based tool for creation and visual analysis of biological networks in 3D space.	-	-	-	-	tool
29872543	2018	A data-driven, knowledge-based approach to biomarker discovery: application to circulating microRNA markers of colorectal cancer prognosis.	-	-	cancer	-	tool
29866419	2018 Oct	Mayo Alliance Prognostic Model for Myelodysplastic Syndromes: Integration of Genetic and Clinical Information.	unsupervised	-	-	-	tool
29843806	2018 May 29	A computational framework for complex disease stratification from multiple large-scale datasets.	unsupervised	-	-	-	tool
29842925	2018 Jul	Adaptation to the coupling of glycolysis to toxic methylglyoxal production in tpiA deletion strains of Escherichia coli requires synchronized and counterintuitive genetic changes.	-	-	-	-	-
29800733	2018 Sep 5	Dissecting metabolic behavior of lipid over-producing strain of Mucor circinelloides through genome-scale metabolic network and multi-level data integration.	-	-	-	-	tool
29791858	2018 May 22	A Multi-layered Quantitative In¬†Vivo Expression Atlas of the Podocyte Unravels Kidney Disease Candidate Genes.	unsupervised	-	cancer	-	-
29784908	2018 Jul	Integration of multi-omics data and deep phenotyping enables prediction of cytokine responses.	-	-	-	-	-
29783941	2018 May 22	A transposable element annotation pipeline and expression analysis reveal potentially active elements in the microalga Tisochrysis lutea.	-	-	-	-	tool
29772079	2018 Dec	Detection of multiple perturbations in multi-omics biological networks.	-	-	cancer	-	tool
29762088	2018 May	An Updated Taxonomy and a Graphical Summary Tool for Optimal Classification and Comprehension of Omics Research.	-	-	-	review	tool
29757692	2018 Jun	Integrative omics - from data to biology.	-	-	-	-	tool
29745843	2018 May 8	Hierarchical structural component modeling of microRNA-mRNA integration analysis.	-	-	cancer	-	tool
29732369	2018	Single Cell Multi-Omics Technology: Methodology and Application.	-	-	-	review	tool
29725673	2018 Feb 12	Data integration and predictive modeling methods for multi-omics datasets.	-	-	-	review	tool
29697367	2018 Apr 20	CAS-viewer: web-based tool for splicing-guided integrative analysis of multi-omics cancer data.	-	-	cancer	-	tool
29688803	2018 May	Sarcoidosis Related Novel Candidate Genes Identified by Multi-Omics Integrative Analyses.	-	-	-	-	-
29688321	2019 Mar 25	Comparison and evaluation of integrative methods for the analysis of multilevel omics data: a study based on simulated and experimental cancer data.	-	-	cancer	review	tool
29686404	2018 Jun	Systems biology in hepatology: approaches and applications.	-	-	-	review	tool
29684165	2019 Mar 25	Navigating the disease landscape: knowledge representations for contextualizing molecular signatures.	-	-	-	review	-
29679745	2018 Aug	Integrated genomic and metabolomic profiling of ISC1, an emerging Leishmania donovani population in the Indian subcontinent.	-	-	-	-	-
29679008	2018 Apr 20	Improving wood properties for wood utilization through multi-omics integration in lignin biosynthesis.	-	-	-	-	-
29649387	2018 Mar	Multi-Omics Research Trends in Sepsis: A Bibliometric, Comparative Analysis Between the United States, the European Union 28 Member States, and China.	-	-	-	-	tool
29615097	2018 Apr 3	Multi-omics integration for neuroblastoma clinical endpoint prediction.	-	-	cancer	-	tool
29568492	2018	Using regulatory genomics data to interpret the function of disease variants and prioritise genes from expression studies.	-	-	-	-	-
29569482	2018 Apr 1	Classification of miRNA-related sequence variations.	-	-	-	review	-
29559730	2018 Apr	An integrative bioinformatics approach reveals coding and non-coding gene variants associated with gene expression profiles and outcome in breast cancer molecular subtypes.	-	-	cancer	-	tool
29547932	2018 Jul 15	Network-based integration of multi-omics data for prioritizing cancer genes.	-	-	cancer	-	tool
29545283	2018 May	Integration of multi-omics datasets enables molecular classification of COPD.	unsupervised	-	-	-	tool
29545169	2018 Sep 30	Integrating multi-source information on a single network to detect disease-related clusters of molecular mechanisms.	unsupervised	-	-	-	tool
29522462	2018 Mar 9	Venomics-Accelerated Cone Snail Venom Peptide Discovery.	-	-	-	review	tool
29514638	2018 Mar 7	Integrated analysis of DNA-methylation and gene expression using high-dimensional penalized regression: a cohort study on bone mineral density in postmenopausal women.	-	-	-	-	tool
29505641	2018 Mar	Combining High-Throughput Phenotyping and Genomic Information to Increase Prediction and Selection Accuracy in Wheat Breeding.	-	-	-	-	tool
29504910	2018 Feb 19	BRCA-Pathway: a structural integration and visualization system of TCGA breast cancer data on KEGG pathways.	-	-	cancer	-	-
29495643	2018 Feb 28	When Transcriptomics and Metabolomics Work Hand in Hand: A Case Study Characterizing Plant CDF Transcription Factors.	-	-	-	review	-
29494574	2018 Apr	Data processing, multi-omic pathway mapping, and metabolite activity analysis using XCMS Online.	-	-	-	-	tool
29487416	2018 Jun	RD-Connect, NeurOmics and EURenOmics: collaborative European initiative for rare diseases.	-	-	-	-	-
29479643	2018 Mar	Multivariate Analysis of Multiple Datasets: a Practical Guide for Chemical Ecology.	-	-	-	-	tool
29473019	2018	Utilization of Different Omic Approaches to Unravel Stress Response Mechanisms in the Parasite Entamoeba histolytica.	-	-	-	review	tool
29467935	2018 Jan 23	A robust gene expression-based prognostic risk score predicts overall survival of lung adenocarcinoma patients.	-	-	cancer	-	tool
29466699	2018 Jun	Unveiling network-based functional features through integration of gene expression into protein networks.	-	-	-	review	tool
29385562	2018 May 1	Expression Profiling of Human Pluripotent Stem Cell-Derived Cardiomyocytes Exposed to Doxorubicin-Integration and Visualization of Multi-Omics Data.	-	-	cancer	-	tool
29371291	2018 Apr	Multiomics Integration Reveals the Landscape of Prometastasis Metabolism in Hepatocellular Carcinoma.	-	-	cancer	-	-
29364120	2018 Feb	Adaptive Sparse Multiple Canonical Correlation Analysis With Application to Imaging (Epi)Genomics Study of Schizophrenia.	-	-	-	-	tool
29362952	2018 May	The role of the clinician in the multi-omics era: are you ready?	-	-	-	-	tool
29361464	2018 Jan 24	Integration of Multi-omics Data from Mouse Diversity Panel Highlights Mitochondrial Dysfunction in Non-alcoholic Fatty Liver Disease.	-	-	-	-	tool
29354189	2017	Integration of multi-omics data for integrative gene regulatory network inference.	-	-	cancer	-	tool
29331675	2018 Jan	Module Analysis Captures Pancancer Genetically and Epigenetically Deregulated Cancer Driver Genes for Smoking and Antiviral Response.	-	-	cancer	-	tool
29317621	2018 Jan 9	Integrated omics dissection of proteome dynamics during cardiac remodeling.	unsupervised	-	-	-	tool
29272335	2019 Jul 19	Multi-omics integration-a comparison of unsupervised clustering methodologies.	unsupervised	-	-	-	tool
29271263	2018 Feb	Foodomics for human health: current status and perspectives.	-	-	-	review	tool
29227469	2018 Jan	Integrative single-cell analysis of transcriptional and epigenetic states in the human adult brain.	-	-	-	-	tool
29222764	2018	Optimization of Multi-Omic Genome-Scale Models: Methodologies, Hands-on Tutorial, and Perspectives.	-	-	-	review	tool
29212468	2017 Dec 6	A comparison of graph- and kernel-based -omics data integration algorithms for classifying complex traits.	-	supervised	cancer	-	tool
29209073	2017 Dec 5	Integrating Clinical and Multiple Omics Data for Prognostic Assessment across Human Cancers.	-	-	cancer	-	tool
29196464	2018 Mar	Deconstruction of a Metastatic Tumor Microenvironment Reveals a Common Matrix Response in Human Cancers.	-	-	cancer	-	-
29186315	2019 May 21	Resources and tools for the high-throughput, multi-omic study of intestinal microbiota.	-	-	-	-	-
29157743	2018 Dec 20	Next generation microbiological risk assessment meta-omics: The next need for integration.	-	-	-	-	-
29156542	2017 Nov 18	Computational Approaches for Integrative Analysis of the Metabolome and Microbiome.	unsupervised	-	-	review	-
29142286	2017 Nov 15	Discovery of Bladder Cancer-related Genes Using Integrative Heterogeneous Network Modeling of Multi-omics Data.	-	-	cancer	-	tool
29106465	2018 Nov 27	A strategy for multimodal data integration: application to biomarkers identification in spinocerebellar ataxia.	-	-	-	-	tool
29099853	2017 Nov	mixOmics: An R package for 'omics feature selection and multiple data integration.	-	-	cancer	-	tool
29092936	2017 Nov 1	Software for the Integration of Multiomics Experiments in Bioconductor.	-	-	cancer	-	tool
29077792	2018 Mar 15	Unsupervised multiple kernel learning for heterogeneous data integration.	unsupervised	-	cancer	-	tool
29063609	2018 Mar 15	Integrated genome analysis of uterine leiomyosarcoma to identify novel driver genes and targetable pathways.	-	-	cancer	-	tool
29059374	2018 Jan 4	The Pancreatic Expression Database: 2018 update.	-	-	cancer	-	-
29025326	2017 Sep	Onco-proteogenomics: Multi-omics level data integration for accurate phenotype prediction.	-	-	cancer	review	tool
29018224	2017 Oct 10	Integrative analysis of genomic and epigenomic regulation of the transcriptome in liver cancer.	-	-	cancer	-	-
28982688	2018 Mar 15	Deep Learning-Based Multi-Omics Integration Robustly Predicts Survival in Liver Cancer.	-	-	cancer	-	tool
28969605	2017 Oct 2	MetaComp: comprehensive analysis software for comparative meta-omics including comparative metagenomics.	-	-	-	-	tool
28959370	2017 Jun	Integrative Sparse K-Means With Overlapping Group Lasso in Genomic Applications for Disease Subtype Discovery.	-	-	cancer	-	tool
28937943	2017 Oct	Multiomics Analysis of Tumor Microenvironment Reveals Gata2 and miRNA-124-3p as Potential Novel Biomarkers in Ovarian Cancer.	unsupervised	-	cancer	-	-
28933415	2016 Nov 15	Integrative Systems Biology Investigation of Fabry Disease.	-	-	-	-	-
28910990	2017 Sep 1	The contribution of genetics and environment to obesity.	-	-	-	review	-
28900867	2018 Feb	Recent Advances in the Etiopathogenesis of Inflammatory Bowel Disease: The Role of Omics.	-	-	-	review	tool
28890672	2017	Multivariate strategy for the sample selection and integration of multi-batch data in metabolomics.	unsupervised	-	-	-	tool
28869846	2017 Dec	A statistical framework for applying RNA profiling to chemical hazard detection.	-	-	-	review	tool
28845460	2017 Jul-Aug	Integration of Metabolomics and Transcriptomics Reveals a Complex Diet of Mycobacterium tuberculosis during Early Macrophage Infection.	-	-	-	-	tool
28841719	2017	Tensor decomposition-based unsupervised feature extraction applied to matrix products for multi-view data processing.	unsupervised	-	-	-	tool
28821459	2018 Sep 30	Clinical multi-omics strategies for the effective cancer management.	-	-	cancer	review	tool
28798504	2017 Feb	Molecular Aspects of Wound Healing and the Rise of Venous Leg Ulceration: Omics Approaches to Enhance Knowledge and Aid Diagnostic Discovery.	-	-	cancer	review	-
28797229	2017 Aug 10	ODG: Omics database generator - a tool for generating, querying, and analyzing multi-omics comparative databases to facilitate biological understanding.	-	-	-	-	tool
28758927	2017 Jul 29	Transcriptome Profiling in Human Diseases: New Advances and Perspectives.	-	-	cancer	review	tool
28750683	2017 Jul 27	Identification of novel prostate cancer drivers using RegNetDriver: a framework for integration of genetic and epigenetic alterations with tissue-specific regulatory network.	-	-	cancer	-	tool
28735012	2017 Oct 1	FGWAS: Functional genome wide association analysis.	-	-	cancer	-	tool
28725480	2016	MUFINS: multi-formalism interaction network simulator.	-	-	cancer	-	tool
28713550	2017	A community proposal to integrate proteomics activities in ELIXIR.	-	-	-	-	-
28699531	2017	Identification of Antineoplastic Targets with Systems Approaches, Using Resveratrol as an In-Depth Case Study.	-	-	cancer	review	tool
28688226	2017 Jul 8	Towards Multiple Kernel Principal Component Analysis for Integrative Analysis of Tumor Samples.	unsupervised	-	cancer	-	tool
28676813	2017	A Concise Review on Multi-Omics Data Integration for Terroir Analysis in Vitis vinifera.	-	-	-	review	-
28670325	2017	More Is Better: Recent Progress in Multi-Omics Data Integration Methods.	-	supervised	cancer	review	tool
28669791	2017 Aug 7	Crop Breeding Chips and Genotyping Platforms: Progress, Challenges, and Perspectives.	-	-	-	review	tool
28659815	2017	Multi-Level Integration of Environmentally Perturbed Internal Phenotypes Reveals Key Points of Connectivity between Them.	-	-	-	-	-
28601395	2017 Nov	Manipulating environmental stresses and stress tolerance of microalgae for enhanced production of lipids and value-added products-A review.	-	-	-	review	-
28601027	2017 Aug 1	A semantic interoperability approach to support integration of gene expression and clinical data in breast cancer.	-	-	cancer	-	tool
28562180	2018 Mar	The multi-omics promise in context: from sequence to microbial isolate.	-	-	-	review	tool
28546826	2017	IPF-LASSO: Integrative L1-Penalized Regression with Penalty Factors for Prediction Based on Multi-Omics Data.	-	-	cancer	-	tool
28544881	2017 May 24	Mammalian Systems Biotechnology Reveals Global Cellular Adaptations in a Recombinant CHO Cell Line.	-	-	-	-	tool
28520848	2017 Sep 1	Pattern fusion analysis by adaptive alignment of multiple heterogeneous omics data.	unsupervised	-	cancer	-	tool
28514737	2017 Jul 25	Integration of phytochemicals and phytotherapy into cancer precision medicine.	-	-	cancer	review	tool
28511181	2017	1-CMDb: A Curated Database of Genomic Variations of the One-Carbon Metabolism Pathway.	-	-	-	-	tool
28508360	2017	Genome to Phenome: A Systems Biology Approach to PTSD Using an Animal Model.	unsupervised	-	-	review	tool
28500050	2017 Jul 5	A Systemic Analysis of Transcriptomic and Epigenomic Data To Reveal Regulation Patterns for Complex Disease.	-	-	cancer	-	tool
28468778	2017 Jul	Modeling of Patient-Derived Xenografts in Colorectal Cancer.	-	-	cancer	-	tool
28460026	2017 Jun 1	Epigenomic and transcriptomic approaches in the post-genomic era: path to novel targets for diagnosis and therapy of the ischaemic heart? Position Paper of the European Society of Cardiology Working Group on Cellular Biology of the Heart.	-	-	cancer	review	tool
28446914	2017	Constructing Integrated Networks for Identifying New Secondary Metabolic Pathway Regulators in Grapevine: Recent Applications and Future Opportunities.	unsupervised	-	-	-	tool
28347313	2017 Mar 27	Estimating genome-wide regulatory activity from multi-omics data sets using mathematical optimization.	-	-	-	review	tool
28334215	2017 Jul 1	Systematic inference of functional phosphorylation events in yeast metabolism.	-	-	-	-	tool
28325553	2017 Mar 20	Metabolomics through the lens of precision cardiovascular medicine.	-	-	-	review	tool
28280501	2017	High-Throughput and Computational Study of Leaf Senescence through a Phenomic Approach.	-	-	-	-	-
28232845	2017	Abiotic Stress Responses and Microbe-Mediated Mitigation in Plants: The Omics Strategies.	-	-	-	review	-
28211524	2017 Feb 17	Epigenetic and genetic dissections of UV-induced global gene dysregulation in skin cells through multi-omics analyses.	-	-	cancer	-	tool
28193460	2017 Aug	Multi-OMICS: a critical technical perspective on integrative lipidomics approaches.	-	-	-	review	tool
28187207	2017	A multi-objective constraint-based approach for modeling genome-scale microbial ecosystems.	-	-	-	-	tool
28185567	2016 Nov 22	From comorbidities of chronic obstructive pulmonary disease to identification of shared molecular mechanisms by data integration.	unsupervised	-	cancer	-	-
28185547	2016 Sep 22	A novel scan statistics approach for clustering identification and comparison in binary genomic data.	unsupervised	-	-	-	tool
28146432	2017 Feb 28	Integrative computational analysis of transcriptional and epigenetic alterations implicates DTX1 as a putative tumor suppressor gene in HNSCC.	unsupervised	-	cancer	-	tool
28127429	2017	Machine learning and systems genomics approaches for multi-omics data.	-	-	-	review	tool
28113782	2017 Sep-Oct	Cancer Subtype Discovery Based on Integrative Model of Multigenomic Data.	unsupervised	-	cancer	-	tool
28095799	2017 Jan 17	MultiDataSet: an R package for encapsulating multiple data sets with application to omic data integration.	-	-	-	-	tool
28055897	2017 Jan-Feb	Cancer Progression Prediction Using Gene Interaction Regularized Elastic Net.	-	supervised	cancer	-	tool
28040685	2017 May 1	Using knowledge-driven genomic interactions for multi-omics data analysis: metadimensional models for predicting clinical outcomes in ovarian carcinoma.	-	-	cancer	-	tool
28011753	2018 Mar 1	A review on machine learning principles for multi-view biological data integration.	-	-	-	review	tool
28005952	2016	MicroRNA and Transcription Factor Gene Regulatory Network Analysis Reveals Key Regulatory Elements Associated with Prostate Cancer Progression.	unsupervised	-	cancer	-	tool
27986083	2016 Dec 16	IMP: a pipeline for¬†reproducible reference-independent integrated metagenomic and metatranscriptomic analyses.	-	-	-	-	tool
27981507	2017 Apr	Emerging diagnostic, prognostic and therapeutic biomarkers for ovarian cancer.	-	-	cancer	review	tool
27930095	2016 Dec	Multi-Omics Data Integration and Mapping of Altered Kinases to Pathways Reveal Gonadotropin Hormone Signaling in Glioblastoma.	unsupervised	-	cancer	-	-
27898834	2016 Jul	The Triticeae Toolbox: Combining Phenotype and Genotype Data to Advance Small-Grains Breeding.	-	-	-	-	tool
27896739	2017	Integrating Heterogeneous Datasets for Cancer Module Identification.	-	-	cancer	-	tool
27895661	2016	The Genome Conformation As an Integrator of Multi-Omic Data: The Example of Damage Spreading in Cancer.	-	-	cancer	-	tool
27888147	2017 Feb	Pathway analysis of complex diseases for GWAS, extending to consider rare variants, multi-omics and interactions.	-	-	-	review	tool
27886242	2016 Nov 25	Exploring the molecular basis of age-related disease comorbidities using a multi-omics graphical model.	-	-	-	-	-
27870555	2017 Feb	Initiative for standardization of reporting genetics of male infertility.	-	-	-	review	tool
27861902	2017 Feb	The molecular basis of breast cancer pathological phenotypes.	unsupervised	-	cancer	-	-
27833650	2016	Protocol: a fast, comprehensive and reproducible one-step extraction method for the rapid preparation of polar and semi-polar metabolites, lipids, proteins, starch and cell wall polymers from a single sample.	-	-	-	-	tool
27825969	2017 Mar	An Integrated Model of Atopic Dermatitis Biomarkers Highlights the Systemic Nature of the Disease.	-	-	-	-	-
27814671	2016 Nov 4	Mergeomics: multidimensional data integration to identify pathogenic perturbations to biological systems.	-	-	-	-	tool
27801551	2017 Mar	Sample preparation method considerations for integrated transcriptomic and proteomic analysis of tumors.	-	-	cancer	-	tool
27782110	2016 Oct 26	Multi-omic data integration enables discovery of hidden biological regularities.	-	-	-	-	tool
27490203	2016 Nov	Multi-center harmonization of flow cytometers in the context of the European "PRECISESADS" project.	-	-	cancer	-	-
27764787	2016 Nov 22	PDGFR-alpha inhibits melanoma growth via CXCL10/IP-10: a multi-omics approach.	unsupervised	-	cancer	-	tool
27722582	2016 Oct 18	SPIRE, a modular pipeline for eQTL analysis of RNA-Seq data, reveals a regulatory hotspot controlling miRNA expression in C. elegans.	unsupervised	-	-	-	tool
27716030	2016 Oct 3	Handling missing rows in multi-omics data integration: multiple imputation in multiple factor analysis framework.	unsupervised	-	cancer	-	tool
27713404	2016 Oct 7	Multi-omics integration accurately predicts cellular state in unexplored conditions for Escherichia coli.	-	supervised	-	-	tool
27686805	2016	Identification of Small Novel Coding Sequences, a Proteogenomics Endeavor.	-	-	-	review	tool
27686804	2016	Proteogenomics: Key Driver for Clinical Discovery and Personalized Medicine.	-	-	cancer	review	tool
27668170	2016 Sep	Metabolic modeling with Big Data and the gut microbiome.	-	-	-	review	-
27649151	2016 Sep 14	Omics-Based Strategies in Precision Medicine: Toward a Paradigm Shift in Inborn Errors of Metabolism Investigations.	-	-	-	review	tool
27623844	2016 Sep 13	Protein complex detection based on partially shared multi-view clustering.	unsupervised	-	-	-	tool
27605927	2016	Visual Comparative Omics of Fungi for Plant Biomass Deconstruction.	-	-	-	-	tool
27587661	2016 Sep 1	Simultaneous discovery of cancer subtypes and subtype features by molecular data integration.	unsupervised	-	cancer	-	tool
27582545	2016 Oct 4	Characterizing and targeting PDGFRA alterations in pediatric high-grade glioma.	unsupervised	-	cancer	-	-
27549122	2017 Jan	Integrative clustering of multi-level omics data for disease subtype discovery using sequential double regularization.	unsupervised	-	cancer	-	tool
27532898	2016 Sep	Integration of known DNA, RNA and protein biomarkers provides prediction of anti-TNF response in rheumatoid arthritis: results from the COMBINE study.	-	-	-	review	tool
27508384	2016	Integration of Serum Protein Biomarker and Tumor Associated Autoantibody Expression Data Increases the Ability of a Blood-Based Proteomic Assay to Identify Breast Cancer.	-	-	cancer	-	-
27499907	2015 Oct	Classical pathology and mutational load of breast cancer - integration of two worlds.	-	-	cancer	-	-
27460568	2016 Jul 26	Genetic testing and personalized ovarian cancer screening: a survey of public attitudes.	-	-	cancer	-	tool
27409342	2016 Aug 23	Meta-dimensional data integration identifies critical pathways for susceptibility, tumorigenesis and progression of endometrial cancer.	-	-	cancer	-	-
27399792	2016 Jul 8	Metabolomics: Bridging the Gap between Pharmaceutical Development and Population Health.	-	-	-	review	tool
27375677	2016	Random Projection for Fast and Efficient Multivariate Correlation Analysis of High-Dimensional Data: A New Approach.	-	-	-	-	tool
27370962	2016 Sep	Molecular mechanisms of cryptorchidism development: update of the database, disease comorbidity, and initiative for standardization of reporting in scientific literature.	-	-	cancer	review	-
27315426	2016 Jul 11	Pathway-based network modeling finds hidden genes in shRNA screen for regulators of acute lymphoblastic leukemia.	-	-	cancer	-	tool
27303926	2016 Jul 19	Molecular and genetic inflammation networks in major human diseases.	-	-	cancer	review	-
27303365	2016	Human Pituitary Adenoma Proteomics: New Progresses and Perspectives.	-	-	cancer	review	-
27295212	2016 Jun 6	Integration of multi-omics data for prediction of phenotypic traits using random forest.	-	-	-	-	tool
27294256	2016 Jun 6	Inferring differentially expressed pathways using kernel maximum mean discrepancy-based test.	-	-	-	-	tool
27274817	2016 Jun	Omics databases on kidney disease: where they can be found and how to benefit from them.	-	-	-	review	tool
27273097	2016 Jun 7	TNF-insulin crosstalk at the transcription factor GATA6 is revealed by a model that links signaling and transcriptomic data tensors.	unsupervised	-	-	-	tool
27271281	2016 Jun	Bioinformatics resources for pollen.	-	-	-	review	-
27225868	2016 Jul 1	JUMPg: An Integrative Proteogenomics Pipeline Identifying Unannotated Proteins in Human Brain and Cancer Cells.	-	-	cancer	-	tool
27174403	2016 Jun 6	Toward¬†Systems Understanding of Leaf Senescence: An Integrated Multi-Omics Perspective on Leaf Senescence Research.	-	-	-	review	tool
27150809	2016 Jul 8	KeyPathwayMinerWeb: online multi-omics network enrichment.	-	-	-	-	tool
27130330	2016 Apr 30	G-DOC Plus - an integrative bioinformatics platform for precision medicine.	-	-	cancer	-	tool
27130220	2016 Apr 29	Multi-omic data integration and analysis using systems genomics approaches: methods and applications in animal production, health and welfare.	-	-	-	review	tool
27100713	2016	Semantic Integrative Digital Pathology: Insights into Microsemiological Semantics and Image Analysis Scalability.	unsupervised	-	cancer	-	tool
27084692	2016 Apr 16	Discovering biomarkers for antidepressant response: protocol from the Canadian biomarker integration network in depression (CAN-BIND) and clinical characteristics of the first patient cohort.	-	-	-	-	tool
27071190	2017 May-Jun	Protein Complex Detection via Effective Integration of Base Clustering Solutions and Co-Complex Affinity Scores.	unsupervised	-	-	-	tool
27038389	2016 Apr 1	Metabolomics by Gas Chromatography-Mass Spectrometry: Combined Targeted and Untargeted Profiling.	-	-	-	-	tool
27008008	2016	Integrative Exploratory Analysis of Two or More Genomic Datasets.	-	-	cancer	-	tool
26969681	2016 Jul	Dimension reduction techniques for the integrative analysis of multi-omics data.	-	-	-	review	tool
26948350	2016	Molecular classification of gliomas.	-	-	cancer	review	tool
26926676	2016 Jul 10	West German Study Group Phase III PlanB Trial: First Prospective Outcome Data for the 21-Gene Recurrence Score Assay and Concordance of Prognostic Markers by Central and Local Pathology Assessment.	unsupervised	-	cancer	-	tool
26911370	2016 Feb 25	Multi-omics analysis reveals regulators of the response to nitrogen limitation in Yarrowia lipolytica.	unsupervised	-	-	-	-
26910751	2016 Mar	MDI-GPU: accelerating integrative modelling for genomic-scale data using GP-GPU computing.	unsupervised	-	-	-	tool
26881778	2016 Feb	Microenvironmental Heterogeneity Parallels Breast Cancer Progression: A Histology-Genomic Integration Analysis.	-	-	cancer	-	tool
26870025	2016	Using "Omics" and Integrated Multi-Omics Approaches to Guide Probiotic Selection to Mitigate Chytridiomycosis and Other Emerging Infectious Diseases.	-	-	-	review	tool
26866608	2016 Feb 3	Joint analysis of multiple phenotypes: summary of results and discussions from the Genetic Analysis Workshop 19.	-	-	-	-	tool
26848405	2015 Nov	Principal Angle Enrichment Analysis (PAEA): Dimensionally Reduced Multivariate Gene Set Enrichment Analysis Tool.	-	-	-	-	tool
26821531	2016 Jan 20	Methods for the integration of multi-omics data: mathematical aspects.	-	-	-	review	tool
26806111	2016 Apr	Trans-Omics: How To Reconstruct Biochemical Networks Across Multiple 'Omic' Layers.	-	-	-	review	tool
26773457	2016 Jun 1	Minimum dominating set-based methods for analyzing biological networks.	-	-	-	review	tool
26773059	2016 Feb 18	Integration of multi-omics data of a genome-reduced bacterium: Prevalence of post-transcriptional regulation and its correlation with protein abundances.	unsupervised	-	-	-	tool
26756854	2016 Jun 15	Integrative and regularized principal component analysis of multiple sources of data.	unsupervised	-	cancer	-	tool
26714661	2015 Dec 29	Treelink: data integration, clustering and visualization of phylogenetic trees.	unsupervised	-	-	-	tool
26696898	2015	Forward Individualized Medicine from Personal Genomes to Interactomes.	-	-	-	review	-
26677179	2016	Next-Generation Pathology.	-	-	cancer	review	tool
26677177	2016	Taking Bioinformatics to Systems Medicine.	-	-	-	review	tool
26653205	2016 Mar 4	moCluster: Identifying Joint Patterns Across Multiple Omics Data Sets.	unsupervised	-	cancer	-	tool
26608884	2015 Nov	Systems biology approaches to study the molecular effects of caloric restriction and polyphenols on aging processes.	-	-	-	review	tool
26587579	2016 Jul	Arsenic and Environmental Health: State of the Science and Future Research Opportunities.	-	-	cancer	review	tool
26560100	2015 Nov 11	Integrative phenotyping framework (iPF): integrative clustering of multiple omics data identifies novel lung disease subphenotypes.	unsupervised	-	-	-	tool
26545813	2015 Nov 1	LEDGF/p75 interacts with mRNA splicing factors and targets HIV-1 integration to highly spliced genes.	unsupervised	-	cancer	-	-
26542228	2015 Nov 6	A multi-omic analysis of human na√Øve CD4+ T cells.	-	-	cancer	-	-
26505200	2015	Robust Selection Algorithm (RSA) for Multi-Omic Biomarker Discovery; Integration with Functional Network Analysis to Identify miRNA Regulated Pathways in Multiple Cancers.	-	-	cancer	-	tool
26500611	2015	Cell scale host-pathogen modeling: another branch in the evolution of constraint-based methods.	-	-	-	-	tool
26487673	2016 Dec	The application of multi-omics and systems biology to identify therapeutic targets in chronic kidney disease.	-	-	-	review	tool
26482106	2015 Oct 20	Predictive analytics of environmental adaptability in multi-omic network models.	unsupervised	-	-	-	tool
26441963	2015	Computational Models for Transplant Biomarker Discovery.	-	-	-	review	tool
26433013	2016 Sep	How computer science can help in understanding the 3D genome architecture.	-	-	-	review	tool
26412877	2015	The Biodemography of Fertility: A Review and Future Research Frontiers.	-	-	-	review	tool
26390436	2015	Integrative Analysis of Transcriptomic and Epigenomic Data to Reveal Regulation Patterns for BMD Variation.	-	-	-	-	tool
26376630	2015 Sep 16	Exploring causal networks underlying fat deposition and muscularity in pigs through the integration of phenotypic, genotypic and transcriptomic data.	-	-	-	-	tool
26358727	2016 Jan 1	Group and sparse group partial least square approaches applied in genomics context.	-	-	-	-	tool
26283178	2015 Aug 19	MVDA: a multi-view genomic data integration methodology.	unsupervised	-	cancer	-	tool
26269925	2015	Translational Metabolomics of Head Injury: Exploring Dysfunctional Cerebral Metabolism with Ex Vivo NMR Spectroscopy-Based Metabolite Quantification	-	supervised	-	review	tool
26231465	2015 Aug 1	Prediction of problematic complexes from PPI networks: sparse, embedded, and small complexes.	-	supervised	-	-	tool
26217958	2015	Pathway Relevance Ranking for Tumor Samples through Network-Based Data Integration.	-	-	cancer	-	tool
26217663	2015	Editorial: Multi-omic data integration.	-	-	-	-	-
26215076	2015 Oct	Signaling network of lipids as a comprehensive scaffold for omics data integration in sputum of COPD patients.	-	-	cancer	review	-
26201698	2015	Framework for the Integration of Genomics, Epigenomics and Transcriptomics in Complex Diseases.	-	-	cancer	-	tool
26194313	2015 Jul	Genetic studies of quantitative MCI and AD phenotypes in ADNI: Progress, opportunities, and plans.	-	-	-	review	tool
26175753	2015	Implications of pleiotropy: challenges and opportunities for mining Big Data in biomedicine.	-	-	-	review	tool
26157799	2015	How to build personalized multi-omics comorbidity profiles.	-	-	-	-	tool
26110022	2015	DNA microarray integromics analysis platform.	-	-	-	-	tool
26098298	2016	Principal bicorrelation analysis: Unraveling associations between three data sources.	-	-	-	-	tool
26086077	2015 Jun	The Human Blood Metabolome-Transcriptome Interface.	unsupervised	-	-	-	tool
26072472	2015 Jun 15	MSProGene: integrative proteogenomics beyond six-frames and single nucleotide polymorphisms.	-	-	-	-	tool
26053255	2015	ONION: Functional Approach for Integration of Lipidomics and Transcriptomics Data.	-	-	-	-	tool
26048077	2015 Aug	Predicting censored survival data based on the interactions between meta-dimensional omics data in breast cancer.	-	-	cancer	-	tool
26040787	2015 Jul	CARMO: a comprehensive annotation platform for functional exploration of rice multi-omics data.	-	-	-	-	tool
26031189	2016 Feb 1	The significance of Ciona intestinalis as a stem organism in integrative studies of functional evolution of the chordate endocrine, neuroendocrine, and nervous systems.	-	-	-	review	-
26005322	2015	BioMiner: Paving the Way for Personalized Medicine.	-	-	cancer	-	tool
25982315	2015	GraP: platform for functional genomics analysis of Gossypium raimondii.	-	-	-	-	-
25972769	2015	Prediction of intracellular metabolic states from extracellular metabolomic data.	-	-	cancer	-	tool
25944472	2015 Jun	The variation game: Cracking complex genetic disorders with NGS and omics data.	-	-	cancer	review	tool
25887857	2015 Mar 7	Inferring dynamic gene regulatory networks in cardiac differentiation through the integration of multi-dimensional data.	unsupervised	-	-	-	tool
25879838	2015 Dec	From Wearable Sensors to Smart Implants--Toward Pervasive and Personalized Healthcare.	-	-	-	review	tool
25831060	2015 Apr	The promise of multi-omics and clinical data integration to identify and target personalized healthcare approaches in autism spectrum disorders.	unsupervised	-	cancer	review	tool
25823587	2015 Mar 30	Gene Network Reconstruction by Integration of Prior Biological Knowledge.	-	-	-	-	tool
25644953	2015 Feb	Multi -omics and metabolic modelling pipelines: challenges and tools for systems microbiology.	-	-	-	review	tool
25616131	2015 Feb 13	Computational identification of epigenetically regulated lncRNAs and their associated genes based on integrating genomic data.	-	-	-	-	tool
25572314	2015 Apr 20	Patient-specific driver gene prediction and risk assessment through integrated network analysis of cancer omics profiles.	-	-	cancer	-	tool
25538257	2015 Feb	Multidimensional approaches for studying plant defence against insects: from ecology to omics and synthetic biology.	-	-	-	review	tool
25532829	2015 Feb	Improving the accuracy of recombinant protein production through integration of bioinformatics, statistical and mass spectrometry methodologies.	-	-	-	-	tool
25527095	2015 May 1	Empowering biologists with multi-omics data: colorectal cancer as a paradigm.	-	-	cancer	-	tool
27294023	2014 Dec 1	A collaborative approach to develop a multi-omics data analytics platform for translational research.	-	-	-	-	-
25408696	2014	Integrated network analysis and effective tools in plant systems biology.	-	-	-	review	-
25404128	2015 Jan	Beyond protein expression, MOPED goes multi-omics.	-	-	-	-	tool
25387159	2014 Nov	Novel multivariate methods for integration of genomics and proteomics data: applications in a kidney transplant rejection study.	-	supervised	-	-	tool
25361974	2015 Jan	ArrayExpress update--simplifying data submissions.	-	-	-	-	tool
25221466	2014	Integration of transcriptomics and metabonomics: improving diagnostics, biomarker identification and phenotyping in ulcerative colitis.	-	-	-	-	-
25213707	2014 Sep 11	Identification of a prognostic signature for old-age mortality by integrating genome-wide transcriptomic data with the conventional predictors: the Vitality 90+ Study.	-	-	-	-	tool
25206359	2014	Systems biology and brain activity in neuronal pathways by smart device and advanced signal processing.	-	-	-	-	tool
25115191	2014 Oct	Towards developing biomarkers for glioblastoma multiforme: a proteomics view.	-	-	cancer	review	-
25053973	2014	A dedicated database system for handling multi-level data in systems biology.	-	-	-	-	tool
25002459	2015 Jan	Knowledge boosting: a graph-based integration approach with multi-omics data and genomic knowledge for cancer clinical outcome prediction.	-	-	cancer	-	tool
24999347	2014	Field-omics-understanding large-scale molecular data from field crops.	-	-	-	-	-
24994965	2014	Proteogenomic convergence for understanding cancer pathways and networks.	-	-	cancer	review	-
24917870	2014	Integrating omic approaches for abiotic stress tolerance in soybean.	unsupervised	-	-	review	-
24915626	2014 Jul 3	Application of multi-omics techniques for bioprocess design and optimization in chinese hamster ovary cells.	-	-	-	review	tool
24910945	2014 Jun	MOPED 2.5--an integrated multi-omics resource: multi-omics profiling expression database now includes transcriptomics data.	-	-	-	-	tool
24884486	2014 May 29	A multivariate approach to the integration of multi-omics datasets.	-	-	cancer	-	tool
24859455	2014 Oct	Identification of prognostic biomarkers in hepatitis B virus-related hepatocellular carcinoma and stratification by integrative multi-omics analysis.	-	-	cancer	-	tool
24844982	2014	A Bayesian method to incorporate hundreds of functional characteristics with association evidence to improve variant prioritization.	unsupervised	-	cancer	-	tool
24811976	2014 Sep 1	Integrated enrichment analysis and pathway-centered visualization of metabolomics, proteomics, transcriptomics, and genomics data by using the InCroMAP software.	-	-	-	-	tool
24738056	2014	Pushing CT and MR imaging to the molecular level for studying the "omics": current challenges and advancements.	-	-	-	review	tool
24675236	2014 Mar 28	Integrated visualization of a multi-omics study of starvation in mouse intestine.	-	-	-	-	tool
24561168	2014 Jun 1	Incorporating inter-relationships between different levels of genomic data into cancer clinical outcome prediction.	-	-	cancer	-	tool
24530838	2014 Nov 15	Sparse representation based biomarker selection for schizophrenia with integrated analysis of fMRI and SNPs.	-	-	-	review	tool
24515833	2014 Apr	Quantitative analysis of the mitochondrial and plastid proteomes of the moss Physcomitrella patens reveals protein macrocompartmentation and microcompartmentation.	unsupervised	-	-	-	tool
24511378	2013 Aug 6	Identification of ovarian cancer driver genes by using module network integration of multi-omics data.	-	-	cancer	-	tool
24456464	2014 Jan	Ready to put metadata on the post-2015 development agenda? Linking data publications to responsible innovation and science diplomacy.	-	-	-	review	tool
24432028	2014 Jan 7	Multi-omic network signatures of disease.	-	-	cancer	-	tool
24427262	2014	Physical status of human papillomavirus integration in cervical cancer is associated with treatment outcome of the patients treated with radiotherapy.	unsupervised	-	cancer	-	-
24350770	2014 Jan 3	MOPED enables discoveries through consistently processed proteomics data.	-	-	-	-	-
24341908	2013 Dec 17	OnPLS integration of transcriptomic, proteomic and metabolomic data shows multi-level oxidative stress responses in the cambium of transgenic hipI- superoxide dismutase Populus plants.	-	-	-	-	tool
24136998	2014 Jan	Soybean knowledge base (SoyKB): a web resource for integration of soybean translational genomics and molecular breeding.	-	-	-	-	tool
24136511	2014	From proteomics to systems biology: MAPA, MASS WESTERN, PROMEX, and COVAIN as a user-oriented platform.	-	-	-	-	tool
24060123	2013	Sequential isolation of metabolites, RNA, DNA, and proteins from the same unique sample.	-	-	-	-	tool
24013927	2013 Nov 1	Multi-profile Bayesian alignment model for LC-MS data analysis with integration of internal standards.	-	-	cancer	-	tool
23999822	2013 Nov	Trials and tribulations of 'omics data analysis: assessing quality of SIMCA-based multivariate models using examples from pulmonary medicine.	-	-	-	review	tool
23998518	2013 Oct 4	Rapid diagnosis and prognosis of de novo acute myeloid leukemia by serum metabonomic analysis.	-	-	cancer	-	tool
23937249	2013 Aug 12	Group sparse canonical correlation analysis for genomic data integration.	-	-	-	-	tool
23935999	2013	A network integration approach to predict conserved regulators related to pathogenicity of influenza and SARS-CoV respiratory viruses.	-	-	-	-	-
23934610	2013 Aug	A graphical model method for integrating multiple sources of genome-scale data.	unsupervised	-	-	-	tool
23927696	2013 Aug 8	COBRApy: COnstraints-Based Reconstruction and Analysis for Python.	-	-	-	-	tool
23883183	2013 Jul 24	The KUPNetViz: a biological network viewer for multiple -omics datasets in kidney diseases.	-	-	-	-	tool
23630581	2013	phyloseq: an R package for reproducible interactive analysis and graphics of microbiome census data.	-	-	-	-	tool
23568264	2013	An integrative network algorithm identifies age-associated differential methylation interactome hotspots targeting stem-cell differentiation pathways.	unsupervised	-	cancer	-	tool
23501674	2014 Jan	A practical data processing workflow for multi-OMICS projects.	-	-	-	-	tool
27447037	2013 Mar	Unraveling the Complexities of Life Sciences Data.	-	-	-	-	tool
23417818	2013	Merging multiple omics datasets in silico: statistical analyses and data interpretation.	unsupervised	-	-	-	tool
23294434	2013 Mar	Biomedical data integration in computational drug design and bioinformatics.	-	-	-	review	tool
24958151	2013 Sep 20	Physiological and Molecular Timing of the Glucose to Acetate Transition in Escherichia coli.	-	-	-	-	-
24688691	2013	Data Mining Methods for Omics and Knowledge of Crude Medicinal Plants toward Big Data Biology.	-	-	-	review	tool
23140568	2012 Nov 10	VANTED v2: a framework for systems biology applications.	-	-	-	-	tool
23122852	2012 Dec	Biospecimens, biomarkers, and burgeoning data: the imperative for more rigorous research standards.	-	-	-	review	tool
22957024	2012	Identification of genes for complex diseases using integrated analysis of multiple types of genomic data.	unsupervised	-	-	-	tool
22932685	2012 Dec 1	Systems biology in physiology: the vasopressin signaling network in kidney.	-	-	-	review	tool
22877768	2013 Jul	Network-based drug discovery by integrating systems biology and computational technologies.	-	-	-	-	tool
22802719	2012 Jun	Mining plant genome browsers as a means for efficient connection of physical, genetic and cytogenetic mapping: An example using soybean.	-	-	-	-	tool
22577292	2012	An integrative approach to infer regulation programs in a transcription regulatory module network.	unsupervised	-	-	-	tool
22522224	2012 Nov	Genome structure determination via 3C-based data integration by the Integrative Modeling Platform.	unsupervised	-	-	review	tool
22447533	2013 Feb	An integrative genomic analysis of the superior fecundity phenotype in QSi5 mice.	unsupervised	-	-	-	tool
22182303	2011 Dec 19	Supervised regularized canonical correlation analysis: integrating histologic and proteomic measurements for predicting biochemical recurrence following prostate surgery.	-	supervised	cancer	-	-
22145762	2011 Dec 6	A diagnostic algorithm combining clinical and molecular data distinguishes Kawasaki disease from other febrile illnesses.	-	-	-	-	tool
22130880	2012	Integrative approaches for microarray data analysis.	unsupervised	-	-	-	tool
22121217	2012 Jan	The Stem Cell Discovery Engine: an integrated repository and analysis system for cancer stem cell comparisons.	-	-	cancer	-	-
22073136	2011	Time to recurrence and survival in serous ovarian tumors predicted from integrated genomic profiles.	-	-	cancer	-	tool
21935468	2011	CDinFusion--submission-ready, on-line integration of sequence and contextual data.	-	-	-	-	tool
21668981	2011 Jun 13	Transcriptional regulatory programs underlying barley germination and regulatory functions of Gibberellin and abscisic acid.	-	-	-	-	-
21666268	2011 Aug 15	MGV: a generic graph viewer for comparative omics data.	unsupervised	-	-	-	tool
21514230	2011 Sep	Molecular epidemiology of tuberculosis in India: moving forward with a systems biology approach.	-	-	-	-	tool
21496282	2011 Apr 16	Interactions of a pesticide/heavy metal mixture in marine bivalves: a transcriptomic assessment.	-	-	-	-	tool
21479231	2011 Mar 29	Integrated analysis of multiple microarray datasets identifies a reproducible survival predictor in ovarian cancer.	-	supervised	cancer	-	-
21431577	2011	Enabling heterogeneous data integration and biomedical event prediction through ICT: the test case of cancer reoccurrence.	-	-	cancer	-	tool
21370080	2011	Data and knowledge management in cross-Omics research projects.	-	-	-	-	tool
21290218	2012	Advancing biopharmaceutical process development by system-level data analysis and integration of omics data.	-	-	-	review	tool
21121042	2011	Visualization and statistical comparisons of microbial communities using R packages on Phylochip data.	-	-	-	-	tool
20826702	2010 Nov	Identification of putative stage-specific grapevine berry biomarkers and omics data integration into networks.	unsupervised	-	-	-	-
20821203	2010 Nov	Metabolic fluxes and beyond-systems biology understanding and engineering of microbial metabolism.	-	-	-	review	tool
20723060	2010 Sep	Back to nature: ecological genomics of loblolly pine (Pinus taeda, Pinaceae).	-	-	-	-	tool
20610282	2010 Jul-Aug	New concepts of biobanks--strategic chance for uro-oncology.	-	-	cancer	review	-
20548249	2010 Aug	MicroRNA 92a-2*: a biomarker predictive for chemoresistance and prognostic for survival in patients with small cell lung cancer.	-	-	cancer	-	tool
20516441	2010 Jul 1	Accumulation of segmental alterations determines progression in neuroblastoma.	-	-	cancer	-	tool
20360861	2010 Mar 26	A systems biology approach to transcription factor binding site prediction.	unsupervised	-	-	-	tool
20353603	2010 Mar 30	Knowledge-guided gene ranking by coordinative component analysis.	unsupervised	-	cancer	-	tool
20163717	2010 Feb 17	BisoGenet: a new tool for gene network building, visualization and analysis.	-	-	-	-	tool
20143041	2010 May	Integration of genome and phenotypic scanning gives evidence of genetic structure in Mesoamerican common bean (Phaseolus vulgaris L.) landraces from the southwest of Europe.	unsupervised	-	-	-	-
20131907	2010 Apr 5	Dominant processes during human dendritic cell maturation revealed by integration of proteome and transcriptome at the pathway level.	-	-	-	-	tool
20053287	2010 Jan 6	An integrated functional genomic study of acute phenobarbital exposure in the rat.	unsupervised	-	-	-	-
20007449	2010 Feb	VirtualPlant: a software platform to support systems biology research.	unsupervised	-	-	-	tool
19808875	2009 Dec 1	Qupe--a Rich Internet Application to take a step forward in the analysis of mass spectrometry-based quantitative proteomics experiments.	unsupervised	-	-	-	tool
19785051	2009 Oct	A note on the calculation of N-statistics.	-	-	-	-	tool
19759197	2009 Nov 15	Integrative clustering of multiple genomic data types using a joint latent variable model with application to breast and lung cancer subtype analysis.	unsupervised	-	cancer	-	tool
19405941	2009 Apr 30	Identification of differentially expressed subnetworks based on multivariate ANOVA.	-	-	cancer	-	tool
19356222	2009 Apr 3	A kernel-based integration of genome-wide data for clinical decision support.	-	supervised	cancer	-	tool
19222376	2009	Sparse canonical correlation analysis with application to genomic data integration.	-	-	-	-	tool
19156673	2009 Apr 15	Marginalized random effects models for multivariate longitudinal binary data.	-	-	-	-	tool
19050035	2009 Feb 1	Gene expression trends and protein features effectively complement each other in gene function prediction.	-	-	-	-	tool
19049491	2008	A sparse PLS for variable selection when integrating omics data.	-	-	-	-	tool
18840289	2008 Oct 7	SIGMA2: a system for the integrative genomic multi-dimensional analysis of cancer genomes, epigenomes, and transcriptomes.	-	-	cancer	-	tool
18479893	2008 Aug	Creation of a digital slide and tissue microarray resource from a multi-institutional predictive toxicology study in the rat: an initial report from the PredTox group.	-	-	-	-	tool
18445580	2008 Sep	Integration of metabolomic and proteomic phenotypes: analysis of data covariance dissects starch and RFO metabolism from low and high temperature compensation response in Arabidopsis thaliana.	-	-	-	-	tool
18387209	2008 Mar 26	ISOL@: an Italian SOLAnaceae genomics resource.	-	-	-	-	tool
18381744	2008 Jul-Aug	Proteome analysis of non-model plants: a challenging but powerful approach.	-	-	-	review	tool
18251859	2008 Feb	Integration of metabolomics and proteomics in molecular plant physiology--coping with the complexity by data-dimensionality reduction.	-	-	-	review	tool
18223558	2008 Apr	The biomarkers of human papillomavirus infection in tonsillar squamous cell carcinoma-molecular basis and predicting favorable outcome.	-	-	cancer	-	tool
18194531	2008 Jan 14	Annotating novel genes by integrating synthetic lethals and genomic information.	unsupervised	-	-	-	tool
17931352	2007 Dec	Data integration in plant biology: the O2PLS method for combined modeling of transcript and metabolite data.	-	-	-	-	tool
17787066	2007 Aug	Modeling cancer: integration of "omics" information in dynamic systems.	-	-	cancer	review	tool
17787059	2007 Aug	Protein complex prediction using an integrative bioinformatics approach.	unsupervised	-	-	-	tool
17549791	2007 Jun	A multivariate analysis approach to the integration of proteomic and gene expression data.	-	-	cancer	-	tool
17173670	2006 Dec 15	Bringing metabolic networks to life: integration of kinetic, metabolic, and proteomic data.	-	-	-	-	tool
16895927	2006 Oct 15	HiRes--a tool for comprehensive assessment and interpretation of metabolomic data.	-	-	-	-	tool
16877751	2006 Oct 1	A multivariate approach for integrating genome-wide expression data and biological knowledge.	-	-	-	-	tool
16769680	2006 Mar	From components to regulatory motifs in signalling networks.	-	-	-	review	-
16579610	2006 Apr 1	Integration of two-dimensional LC-MS with multivariate statistics for comparative analysis of proteomic samples.	-	-	-	-	tool
16044165	2005	Pharmacologic profiling of transcriptional targets deciphers promoter logic.	unsupervised	-	cancer	-	tool
15990265	2005 Sep 15	A study of spectral integration and normalization in NMR-based metabonomic analyses.	-	-	-	-	tool
15921507	2005 May 27	Integrative analysis of multiple gene expression profiles with quality-adjusted effect size models.	unsupervised	-	cancer	-	tool
15774002	2005 Mar 17	Towards precise classification of cancers based on robust gene functional expression profiles.	unsupervised	-	cancer	-	tool
15629852	2005 Jan	Towards replacing closed with open target selection strategies.	-	-	-	review	tool
15544433	2004 Oct	Metabonomics: its potential as a tool in toxicology for safety assessment and data integration.	-	-	-	review	tool
15274127	2004 Aug	In vitro and in silico processes to identify differentially expressed proteins.	-	-	-	-	tool
14747661	2004 Apr 13	An integrated reverse functional genomic and metabolic approach to understanding orotic acid-induced fatty liver.	-	-	-	-	tool
10793107	2000 May 3	Evidence for a causal association between human papillomavirus and a subset of head and neck cancers.	-	-	cancer	-	tool
